# Supplementary material for: Proteome-Wide Profiling of the MCF10AT Breast Cancer Progression Model
Source: PLoS One. 2010 Jun 9;5(6):e11030. doi: 10.1371/journal.pone.0011030 (PMC2882958; doi:10.1371/journal.pone.0011030)
Supplement: Table S1 — Proteins with statistically significant expression changes across the MCF10AT model. (0.06 MB XLS) [file pone.0011030.s001.xls]

## Sheet: SuppTab1
	Accession	Gene Symbol	Protein Name	Ratio 1k:A1	Ratio 1h:A1	Ratio 1a:A1
	P20962	PTMS	Parathymosin	0.642468	0.761025	0.753732
	O43837	IDH3B	Isocitrate dehydrogenase [NAD] subunit beta	0.740931	0.738711	1.16057
	P04792	HSPB1	Heat-shock protein beta-1 (HspB1)	0.754855	0.770686	0.872625
	P31153	MAT2A	S-adenosylmethionine synthetase isoform type-2	1.30287	1.13274	1.01956
	Q04695	KRT17	Keratin, type I cytoskeletal 17	1.3574	1.2388	1.07279
	P49720	PSMB3	Proteasome subunit beta type 3	1.35913	1.35067	1.0701
	P04083	ANXA1	Annexin A1	1.54548	1.11458	1.09857
	P30837	ALDH1B1	Aldehyde dehydrogenase X, mitochondrial precursor	1.6922	1.78196	1.54681
	P00918	CA2	Carbonic anhydrase 2	0.327728	0.271243	0.955794
	P02794	FTH1	Ferritin heavy chain	0.628241	0.75815	0.834744
	P16401	HIST1H1B	Histone H1.5 (Histone H1a)	0.738329	0.747363	0.651938
	Q04828	AKR1C1	Aldo-keto reductase family 1 member C1	0.307764	0.461873	0.46282
	P55072	VCP	Transitional endoplasmic reticulum ATPase	1.30834	1.42968	1.25378
	O00244	ATOX1	Copper transport protein ATOX1	1.44154	1.69349	1.21344
	Q13283	G3BP1	Ras GTPase-activating protein-binding protein 1	1.45384	1.35761	1.14596
	P02795	MT2A	Metallothionein-2	1.48344	1.83486	0.867906
	P13928	ANXA8	Annexin A8	1.74815	2.11086	1.15693
	P06702	S100A9	Protein S100-A9	0.17004	0.133457	0.168882
	P19012	KRT15	Keratin, type I cytoskeletal 15	0.661736	0.411592	0.681104
	P59998	ARPC4	Actin-related protein 2/3 complex subunit 4	0.919187	0.658225	0.703778
	Q9Y376	CAB39	Calcium-binding protein 39	1.03062	0.677262	0.812532
	P25205	MCM3	DNA replication licensing factor MCM3	1.0367	0.697391	0.8959
	P47914	RPL29	60S ribosomal protein L29	1.23612	1.34187	1.19909
	Q15843	NEDD8	NEDD8 precursor	1.05996	1.36222	1.18029
	P49773	HINT1	Histidine triad nucleotide-binding protein 1	1.07833	1.3748	1.23999
	Q13177	PAK2	Serine/threonine-protein kinase PAK 2	1.13088	1.41209	1.23557
	P18085	ARF4	ADP-ribosylation factor 4	1.20552	1.42571	1.29107
	P17812	CTPS	CTP synthase 1	1.33189	1.49255	1.03254
	P61201	COPS2	COP9 signalosome complex subunit 2	1.19371	1.51831	1.21729
	P50454	SERPINH1	Serpin H1 precursor	1.2591	1.55005	1.07158
	P23229	ITGA6	Integrin alpha-6 precursor	1.38454	1.60076	1.1868
	Q15365	PCBP1	Poly(rC)-binding protein 1	0.723839	0.527147	0.608137
	P55809	OXCT1	Succinyl-CoA:3-ketoacid-coenzyme A transferase 1	0.644907	0.57284	0.575021
	Q99879	HIST1H2BM	Histone H2B type 1-M	0.780125	0.72681	0.747433
	P00441	SOD1	Superoxide dismutase [Cu-Zn]	0.803816	0.76337	0.682849
	P17844	DDX5	Probable ATP-dependent RNA helicase DDX5	1.164	1.38309	1.44331
	P15531	NME1	Nucleoside diphosphate kinase A	1.21409	1.35959	1.36639
	P48444	ARCN1	Coatomer subunit delta	1.2085	1.51281	1.46519
	P62328	TMSB4X	Thymosin beta-4	1.11376	1.59545	1.54746
	P52566	ARHGDIB	Rho GDP-dissociation inhibitor 2	1.02676	0.69267	0.453641
	P26885	FKBP2	FK506-binding protein 2 precursor	0.738071	0.627893	0.526868
	Q01469	FABP5	Fatty acid-binding protein, epidermal	0.904998	1.21739	0.58502
	Q99873	PRMT1	Protein arginine N-methyltransferase 1	0.995997	0.980193	0.588863
	P38117	ETFB	Electron transfer flavoprotein subunit beta	1.00791	0.913482	0.672507
	P25705	ATP5A1	ATP synthase subunit alpha, mitochondrial precursor	0.791458	0.844181	0.695435
	P40925	MDH1	Malate dehydrogenase, cytoplasmic	0.833924	0.826592	0.722013
	P07954	FH	Fumarate hydratase, mitochondrial precursor	0.838211	0.797213	0.724148
	Q9Y6N5	SQRDL	Sulfide:quinone oxidoreductase	0.780485	0.775517	0.729275
	P12532	CKMT1A	Creatine kinase, ubiquitous mitochondrial precursor	1.00638	0.83623	0.729531
	Q14247	CTTN	Src substrate cortactin	0.785124	0.879561	0.731881
	Q9P258	RCC2	Protein RCC2 (Telophase disk protein of 60 kDa)	0.790169	0.700048	0.731999
	P14618	PKM2	Pyruvate kinase isozymes M1/M2	0.827756	0.897174	0.734181
	P52272	HNRPM	Heterogeneous nuclear ribonucleoprotein M (hnRNP M)	0.78525	0.904633	0.734336
	P06576	ATP5B	ATP synthase subunit beta, mitochondrial precursor	0.843399	0.858497	0.734363
	Q99798	ACO2	Aconitate hydratase, mitochondrial precursor	0.889028	0.8993	0.742437
	P43490	NAMPT	Nicotinamide phosphoribosyltransferase	1.12206	1.29038	0.761348
	Q15149	PLEC1	Plectin-1 (Hemidesmosomal protein 1)	0.830673	0.831858	0.762044
	P17655	CAPN2	Calpain-2 catalytic subunit precursor	0.887918	0.867196	0.736167
	P11279	LAMP1	Lysosome-associated membrane glycoprotein 1 precursor	0.895228	1.13514	0.764426
	P29401	TKT	Transketolase	1.04264	1.08265	1.30514
	P12429	ANXA3	Annexin A3	1.10572	1.0271	1.31206
	Q96FQ6	S100A16	Protein S100-A16	1.04164	0.96766	1.32664
	P18669	PGAM1	Phosphoglycerate mutase 1	1.03034	0.941745	1.32996
	P18206	VCL	Vinculin (Metavinculin)	1.03278	0.971352	1.33511
	P06493	CDC2	Cell division control protein 2 homolog	0.969725	1.01899	1.34277
	P31949	S100A11	Protein S100-A11	1.19922	1.26593	1.3508
	O76003	TXNL2	Thioredoxin-like protein 2	1.17069	1.0397	1.38795
	P47895	ALDH1A3	Aldehyde dehydrogenase 1A3	1.36757	1.76831	1.39427
	Q99613	EIF3S8	Eukaryotic translation initiation factor 3 subunit 8	1.24176	1.28062	1.40317
	P07602	PSAP	Proactivator polypeptide precursor	1.12269	1.18408	1.41107
	P23588	EIF4B	Eukaryotic translation initiation factor 4B	1.09969	1.00012	1.41466
	P09972	ALDOC	Fructose-bisphosphate aldolase C	1.07349	1.03544	1.43719
	Q99584	S100A13	Protein S100-A13	0.913089	1.17569	1.46109
	P00568	AK1	Adenylate kinase isoenzyme 1	1.03885	1.00422	1.48356
	Q01813	PFKP	6-phosphofructokinase type C	1.21815	1.18582	1.54557
	Q04637	EIF4G1	Eukaryotic translation initiation factor 4 gamma 1	1.19401	1.31972	1.5579
	Q9HCY8	S100A14	Protein S100-A14	1.07638	0.843413	1.6208
	Q9UIJ7	AK3	GTP:AMP phosphotransferase mitochondrial	1.14619	1.16481	1.64059
	P63167	DYNLL1	Dynein light chain 1, cytoplasmic	1.14511	1.24295	1.89642
	P30740	SERPINB1	Leukocyte elastase inhibitor	1.13031	0.991165	2.00947
	P37235	HPCAL1	Hippocalcin-like protein 1	0.928873	0.828126	2.19426
	P08670	VIM	Vimentin	2.40793	3.16815	3.82857
	P21333	FLNA	Filamin-A (Alpha-filamin) (Filamin-1)	0.20832	0.162976	0.169433
	P05109	S100A8	Protein S100-A8	0.319082	0.299089	0.307109
	Q16719	KYNU	Kynureninase	0.443128	0.525167	0.435745
	P15144	ANPEP	Aminopeptidase N	0.466114	0.531556	0.550496
	P26583	HMGB2	High mobility group protein B2	0.643166	0.518909	0.476219
	P17931	LGALS3	Galectin-3	0.651859	0.731604	0.713465
	P63104	YWHAZ	14-3-3 protein zeta/delta	0.707826	0.657638	0.684351
	Q13451	FKBP5	FK506-binding protein 5	0.46729	0.414821	0.255617
	P15121	AKR1B1	Aldose reductase	0.29473	0.405441	0.395088
	P25815	S100P	Protein S100-P	0.667702	0.203505	0.377779
	P35321	SPRR1A	Cornifin-A	4.56181	2.59274	0.725628
	Q16658	FSCN1	Fascin	1.43532	1.355	1.77739
	P54727	RAD23B	UV excision repair protein RAD23 homolog B	1.48125	1.46771	1.35553
	P16144	ITGB4	Integrin beta-4 precursor	1.60757	1.63573	1.49297
	P10599	TXN	Thioredoxin	1.60776	1.51273	1.51949
	P29034	S100A2	Protein S100-A2 (S100 calcium-binding protein A2)	2.42758	2.45153	2.16763
