# Supplementary material for: Proteome-Wide Profiling of the MCF10AT Breast Cancer Progression Model
Source: PLoS One. 2010 Jun 9;5(6):e11030. doi: 10.1371/journal.pone.0011030 (PMC2882958; doi:10.1371/journal.pone.0011030)
Supplement: Table S2 — Protein summary generated by ProteinPilot following mass spectrometry analysis. (0.52 MB XLS) [file pone.0011030.s002.xls]

## Sheet: -
Supplementary Table S2 - Protein summary generated by ProteinPilotTM software. Protein identification and quantification for iTRAQ samples were analyzed using ProteinPilotTM software
(version 2.0; Applied Biosystems, MDS-Sciex). Only proteins identified with at least 95% confidence i.e., p≤ 0.05 were reported. Protein hits were either reported as unique or as a group of
proteins/isoforms (when peptide sequence/s did not have sufficient discriminatory power). In the latter’s case, a protein member, usually the one with the highest rank/score
in the database search, would be listed in Supplementary Table 1 as a representative of that group.
N	Unused	Total	%Cov	Accession	Name	Species	115:114	PVal 115:114	EF 115:114	116:114	PVal 116:114	EF 116:114	117:114	PVal 117:114	EF 117:114	Biological Processes	Molecular Function	PANTHER ID
1	206.03	206.03	57.8992	Q15149|PLEC1_HUMAN	Plectin-1 (PLTN) (PCN) (Hemidesmosomal protein 1) (HD1) (Plectin-11) - Homo sapiens (Human)	HUMAN	0.830673	2.71722e-13	1.04699	0.831858	6.58352e-12	1.05021	0.762044	7.61319e-19	1.05502
2	193.51	193.51	75.0676	Q09666|AHNK_HUMAN	Neuroblast differentiation-associated protein AHNAK (Desmoyokin) (Fragments) - Homo sapiens (Human)	HUMAN	0.983533	0.169087	1.02392	0.932248	2.50202e-09	1.02298	0.90122	3.08703e-18	1.02297
3	183.56	183.56	56.7256	O75369|FLNB_HUMAN	Filamin-B (FLN-B) (Beta-filamin) (Actin-binding-like protein) (Thyroid autoantigen) (Truncated actin-binding protein) (Truncated ABP) (ABP-280 homolog) (ABP-278) (Filamin 3) (Filamin homolog 1) (Fh1) - Homo sapiens (Human)	HUMAN	1.23817	6.64888e-17	1.04682	1.28057	1.04972e-15	1.05716	1.19338	1.75209e-09	1.05659
4	120.44	120.44	58.0102	P35579|MYH9_HUMAN	Myosin-9 (Myosin heavy chain 9) (Myosin heavy chain, nonmuscle IIa) (Nonmuscle myosin heavy chain IIa) (NMMHC II-a) (NMMHC-IIA) (Cellular myosin heavy chain, type A) (Nonmuscle myosin heavy chain-A) (NMMHC-A) - Homo sapiens (Human)	HUMAN	1.04687	0.108166	1.057	1.07925	0.00370643	1.05171	1.08981	0.00471787	1.06018
5	94.46	94.46	41.816	P49327|FAS_HUMAN	Fatty acid synthase (EC 2.3.1.85) [Includes: [Acyl-carrier-protein] S-acetyltransferase (EC 2.3.1.38); [Acyl-carrier-protein] S-malonyltransferase (EC 2.3.1.39); 3-oxoacyl-[acyl-carrier-protein] synthase (EC 2.3.1.41); 3-oxoacyl-[acyl-carrier-protein] reductase (EC 1.1.1.100); 3-hydroxypalmitoyl-[acyl-carrier-protein] dehydratase (EC 4.2.1.61); Enoyl-[acyl-carrier-protein] reductase (EC 1.3.1.10)…	HUMAN	1.13125	0.0187753	1.10769	1.16054	0.00173332	1.09558	1.29067	0.000349457	1.14599
6	79.45	79.48	33.1683	Q14204|DYHC_HUMAN	Dynein heavy chain, cytosolic (DYHC) (Cytoplasmic dynein heavy chain 1) (DHC1) (Dynein heavy chain 1, cytoplasmic 1) - Homo sapiens (Human)	HUMAN	1.11907	0.000851232	1.06579	1.06444	0.202967	1.10209	1.10254	0.0401054	1.09751
7	72.88	72.88	60.0829	P08238|HS90B_HUMAN	Heat shock protein HSP 90-beta (HSP 84) (HSP 90) - Homo sapiens (Human)	HUMAN	1.16839	0.000145914	1.08051	1.24939	1.9089e-05	1.10201	1.24276	2.22119e-06	1.0881
8	72.27	72.29	71.0526	P11142|HSP7C_HUMAN	Heat shock cognate 71 kDa protein (Heat shock 70 kDa protein 8) - Homo sapiens (Human)	HUMAN	1.12317	0.00353303	1.07968	1.10201	0.043387	1.09875	1.18015	0.0004889	1.0949
9	71.7	71.7	46.7532	Q9Y490|TLN1_HUMAN	Talin-1 - Homo sapiens (Human)	HUMAN	1.14324	0.00461989	1.09483	1.18967	0.000209171	1.09133	1.1378	0.00201514	1.08284
10	67.71	67.71	73.0667	P63261|ACTG_HUMAN	Actin, cytoplasmic 2 (Gamma-actin) - Homo sapiens (Human)	HUMAN	1.01359	0.762058	1.09274	1.07018	0.331619	1.14836	1.00218	0.972142	1.13155
10	0	67.71	73.0667	P60709|ACTB_HUMAN	Actin, cytoplasmic 1 (Beta-actin) - Homo sapiens (Human)	HUMAN
11	65.91	65.91	88.1356	P14618|KPYM_HUMAN	Pyruvate kinase isozymes M1/M2 (EC 2.7.1.40) (Pyruvate kinase muscle isozyme) (Pyruvate kinase 2/3) (Cytosolic thyroid hormone-binding protein) (CTHBP) (THBP1) - Homo sapiens (Human)	HUMAN	0.827756	9.30012e-08	1.06785	0.897174	0.00583901	1.07901	0.734181	3.20641e-11	1.08785
12	65.29	65.29	76.4012	P07355|ANXA2_HUMAN	Annexin A2 (Annexin II) (Lipocortin II) (Calpactin I heavy chain) (Chromobindin-8) (p36) (Protein I) (Placental anticoagulant protein IV) (PAP-IV) - Homo sapiens (Human)	HUMAN	1.01359	0.506778	1.04061	1.08513	0.00212333	1.05307	1.12566	4.67709e-05	1.0579
13	57.69	57.71	62.7521	P11216|PYGB_HUMAN	Glycogen phosphorylase, brain form (EC 2.4.1.1) - Homo sapiens (Human)	HUMAN	1.05096	0.217609	1.08278	1.00305	0.944649	1.0907	0.981841	0.617058	1.07524
14	57.25	57.28	78.5714	P06733|ENOA_HUMAN	Alpha-enolase (EC 4.2.1.11) (2-phospho-D-glycerate hydro-lyase) (Non-neural enolase) (NNE) (Enolase 1) (Phosphopyruvate hydratase) (C-myc promoter-binding protein) (MBP-1) (MPB-1) (Plasminogen-binding protein) - Homo sapiens (Human)	HUMAN	0.943126	0.00273378	1.03872	1.06223	0.00238821	1.03939	1.09772	0.00299049	1.06302
15	56.21	56.21	61.8881	P13639|EF2_HUMAN	Elongation factor 2 (EF-2) - Homo sapiens (Human)	HUMAN	1.1018	1.6954e-05	1.04379	1.14463	3.9959e-08	1.04694	1.18578	9.42373e-13	1.04418
16	56.04	56.04	82.3045	cont|000137	spt|P00760| Cationic trypsin precursor (EC 3.4.21.4) (Beta-trypsin) (Fragment)	Bos taurus (contaminant)	0.923259	3.39397e-15	1.01978	0.834358	0	1.0213	0.916418	2.57155e-14	1.02242	Protein metabolism and modification->Proteolysis	Protease->Serine protease	PTHR19355:SF179
16	0	56.04	89.6861	cont|000086	gi|230338|pdb|1TAB|E Chain E, Trypsin (E.C.3.4.21.4) Complex With Bowman-Birk Inhibitor (AB-I) [Bos taurus (contaminant)]	Bos taurus (contaminant)
16	0	56.04	87.7193	cont|000062	gi|13096612|pdb|1G3B|A Chain A, Bovine Beta-Trypsin Bound To Meta-Amidino Schiff Base Magnesium(Ii) Chelate [Bos taurus (contaminant)]	Bos taurus (contaminant)
16	0	56.04	87.3362	cont|000002	gi|67549|pir||TRBOTR trypsin (EC 3.4.21.4) precursor - bovine [Bos taurus (contaminant)]	Bos taurus (contaminant)
17	55.69	55.69	69.3694	P07437|TBB5_HUMAN	Tubulin beta chain (Tubulin beta-5 chain) - Homo sapiens (Human)	HUMAN	0.948723	0.500797	1.24536	1.10232	0.464005	1.39705	1.00776	0.939423	1.30393
18	55.01	55.01	78.209	P04406|G3P_HUMAN	Glyceraldehyde-3-phosphate dehydrogenase (EC 1.2.1.12) (GAPDH) - Homo sapiens (Human)	HUMAN	0.991589	0.671567	1.03978	1.10121	8.09523e-05	1.04844	1.16054	4.77585e-09	1.04971
19	53.9	54.38	89.0173	P04083|ANXA1_HUMAN	Annexin A1 (Annexin I) (Lipocortin I) (Calpactin II) (Chromobindin-9) (p35) (Phospholipase A2 inhibitory protein) - Homo sapiens (Human)	HUMAN	1.54548	2.38963e-34	1.05537	1.11458	0.00150776	1.06801	1.09857	0.00932225	1.07251
20	53.16	53.16	57.8714	P68363|TBAK_HUMAN	Tubulin alpha-ubiquitous chain (Alpha-tubulin ubiquitous) (Tubulin K-alpha-1) - Homo sapiens (Human)	HUMAN	1.05888	0.470527	1.19938	1.09557	0.522169	1.36957	0.943682	0.38684	1.16017
21	52.14	52.14	73.6475	P10809|CH60_HUMAN	60 kDa heat shock protein, mitochondrial precursor (Hsp60) (60 kDa chaperonin) (CPN60) (Heat shock protein 60) (HSP-60) (Mitochondrial matrix protein P1) (P60 lymphocyte protein) (HuCHA60) - Homo sapiens (Human)	HUMAN	0.966625	0.177334	1.05029	0.928426	0.00841477	1.05591	0.855241	6.19025e-08	1.05502
22	51	51.01	69.727	P55072|TERA_HUMAN	Transitional endoplasmic reticulum ATPase (TER ATPase) (15S Mg(2+)-ATPase p97 subunit) (Valosin-containing protein) (VCP) - Homo sapiens (Human)	HUMAN	1.30834	4.582e-06	1.11006	1.42968	6.45068e-08	1.11916	1.25378	6.07644e-06	1.09361
23	49.57	49.63	79.6703	P04075|ALDOA_HUMAN	Fructose-bisphosphate aldolase A (EC 4.1.2.13) (Muscle-type aldolase) (Lung cancer antigen NY-LU-1) - Homo sapiens (Human)	HUMAN	0.936577	0.101525	1.08199	0.968592	0.415014	1.08087	1.14172	0.00161839	1.08375
24	45.61	46.7	67.7467	P38646|GRP75_HUMAN	Stress-70 protein, mitochondrial precursor (75 kDa glucose-regulated protein) (GRP 75) (Peptide-binding protein 74) (PBP74) (Mortalin) (MOT) - Homo sapiens (Human)	HUMAN	0.988823	0.884324	1.16684	0.995989	0.961214	1.17973	0.8483	0.00494542	1.11883
25	44.53	44.53	45.9357	P22314|UBE1_HUMAN	Ubiquitin-activating enzyme E1 (A1S9 protein) - Homo sapiens (Human)	HUMAN	1.01198	0.824403	1.11449	1.03235	0.606385	1.13275	0.988813	0.827083	1.10958
26	44.41	44.41	84.9398	P00338|LDHA_HUMAN	L-lactate dehydrogenase A chain (EC 1.1.1.27) (LDH-A) (LDH muscle subunit) (LDH-M) (Proliferation-inducing gene 19 protein) (Renal carcinoma antigen NY-REN-59) - Homo sapiens (Human)	HUMAN	0.822781	1.65361e-06	1.07827	0.774123	3.32887e-06	1.10737	1.01452	0.790121	1.11169
27	44.28	44.29	34.4599	P46940|IQGA1_HUMAN	Ras GTPase-activating-like protein IQGAP1 (p195) - Homo sapiens (Human)	HUMAN	0.853288	0.0768617	1.19389	0.803676	0.00177217	1.13691	0.791316	0.00359503	1.16223
28	43.95	43.95	56.6265	P02545|LMNA_HUMAN	Lamin-A/C (70 kDa lamin) (Renal carcinoma antigen NY-REN-32) - Homo sapiens (Human)	HUMAN	0.934079	0.0643347	1.07509	0.975052	0.399242	1.06143	1.23051	0.000656803	1.12194
29	42.41	42.41	63.5211	P19338|NUCL_HUMAN	Nucleolin (Protein C23) - Homo sapiens (Human)	HUMAN	1.07416	0.033886	1.06811	1.09914	0.0847116	1.11395	1.02507	0.615789	1.10328
30	41.82	41.82	42.5906	O43707|ACTN4_HUMAN	Alpha-actinin-4 (Non-muscle alpha-actinin 4) (F-actin cross-linking protein) - Homo sapiens (Human)	HUMAN	0.918626	0.507872	1.31702	1.12022	0.418008	1.34908	1.09665	0.238796	1.17707
31	41.75	41.75	69.7842	P00558|PGK1_HUMAN	Phosphoglycerate kinase 1 (EC 2.7.2.3) (Primer recognition protein 2) (PRP 2) (Cell migration-inducing gene 10 protein) - Homo sapiens (Human)	HUMAN	0.889278	0.000459726	1.06625	0.895999	0.00187243	1.07038	1.09602	0.00599939	1.06672
32	41.36	41.36	51.8459	P29401|TKT_HUMAN	Transketolase (EC 2.2.1.1) (TK) - Homo sapiens (Human)	HUMAN	1.04264	0.356114	1.09368	1.08265	0.0534031	1.08395	1.30514	5.1963e-09	1.08524
33	40.39	40.39	56.8458	P26038|MOES_HUMAN	Moesin (Membrane-organizing extension spike protein) - Homo sapiens (Human)	HUMAN	0.772819	0.00245678	1.16322	0.881705	0.111868	1.17166	0.89248	0.161007	1.1783
34	39.67	39.73	62.5688	P49368|TCPG_HUMAN	T-complex protein 1 subunit gamma (TCP-1-gamma) (CCT-gamma) (hTRiC5) - Homo sapiens (Human)	HUMAN	1.08881	0.132686	1.11909	1.16059	0.0584011	1.16715	1.06422	0.361089	1.14737
35	37.87	37.91	24.7335	P78527|PRKDC_HUMAN	DNA-dependent protein kinase catalytic subunit (EC 2.7.11.1) (DNA-PK catalytic subunit) (DNA-PKcs) (DNPK1) (p460) - Homo sapiens (Human)	HUMAN	0.93361	0.384588	1.17137	0.893729	0.0985512	1.1438	0.849241	0.0807506	1.20254
36	37.71	37.71	57.5758	P68104|EF1A1_HUMAN	Elongation factor 1-alpha 1 (EF-1-alpha-1) (Elongation factor 1 A-1) (eEF1A-1) (Elongation factor Tu) (EF-Tu) (Leukocyte receptor cluster member 7) - Homo sapiens (Human)	HUMAN	1.01141	0.63446	1.04778	1.11382	0.000522107	1.06127	1.09847	0.00958277	1.07261
37	36.31	36.31	32.6567	Q00610|CLH1_HUMAN	Clathrin heavy chain 1 (CLH-17) - Homo sapiens (Human)	HUMAN	0.90183	0.0916366	1.12913	1.04014	0.558774	1.14639	0.942414	0.359795	1.13956
38	35.71	35.71	53.9541	Q01813|K6PP_HUMAN	6-phosphofructokinase type C (EC 2.7.1.11) (Phosphofructokinase 1) (Phosphohexokinase) (Phosphofructo-1-kinase isozyme C) (PFK-C) (6-phosphofructokinase, platelet type) - Homo sapiens (Human)	HUMAN	1.21815	0.000709827	1.11211	1.18582	0.00119929	1.10118	1.54557	9.71886e-08	1.13613
39	35.34	35.34	92.7273	P62937|PPIA_HUMAN	Peptidyl-prolyl cis-trans isomerase A (EC 5.2.1.8) (PPIase A) (Rotamase A) (Cyclophilin A) (Cyclosporin A-binding protein) - Homo sapiens (Human)	HUMAN	0.895453	0.0012586	1.0681	0.893243	0.00573411	1.08251	0.862967	0.00059699	1.08596
40	34.51	34.51	65.9735	P06576|ATPB_HUMAN	ATP synthase subunit beta, mitochondrial precursor (EC 3.6.3.14) - Homo sapiens (Human)	HUMAN	0.843399	0.0215955	1.15353	0.858497	0.0375844	1.15378	0.734363	0.00977503	1.253
41	34.42	43.21	57.0336	P11021|GRP78_HUMAN	78 kDa glucose-regulated protein precursor (GRP 78) (Heat shock 70 kDa protein 5) (Immunoglobulin heavy chain-binding protein) (BiP) (Endoplasmic reticulum lumenal Ca(2+)-binding protein grp78) - Homo sapiens (Human)	HUMAN	1.065	0.200547	1.10252	1.20158	0.000225251	1.09659	1.11128	0.0431009	1.10753
42	34.42	34.42	50.6173	P18206|VINC_HUMAN	Vinculin (Metavinculin) - Homo sapiens (Human)	HUMAN	1.03278	0.492181	1.10073	0.971352	0.577287	1.11223	1.33511	0.000284572	1.14837
43	32.64	32.64	73.0612	P63104|1433Z_HUMAN	14-3-3 protein zeta/delta (Protein kinase C inhibitor protein 1) (KCIP-1) - Homo sapiens (Human)	HUMAN	0.707826	1.63164e-07	1.11982	0.657638	1.01112e-07	1.14417	0.684351	1.5174e-08	1.11834
44	31.65	31.65	65.9763	P40926|MDHM_HUMAN	Malate dehydrogenase, mitochondrial precursor (EC 1.1.1.37) - Homo sapiens (Human)	HUMAN	0.952381	0.1488	1.06927	0.874819	0.018705	1.11664	0.896515	0.0260995	1.10034
45	31.64	31.64	40.0545	P53396|ACLY_HUMAN	ATP-citrate synthase (EC 2.3.3.8) (ATP-citrate (pro-S-)-lyase) (Citrate cleavage enzyme) - Homo sapiens (Human)	HUMAN	1.04754	0.639564	1.22737	1.22517	0.058438	1.23498	1.1124	0.338485	1.25331
46	31.29	33.3	52.0073	P50990|TCPQ_HUMAN	T-complex protein 1 subunit theta (TCP-1-theta) (CCT-theta) (Renal carcinoma antigen NY-REN-15) - Homo sapiens (Human)	HUMAN	1.06779	0.177123	1.10248	1.11364	0.153648	1.16306	1.08341	0.0636986	1.08878
47	31.21	31.21	37.9375	Q04637|IF4G1_HUMAN	Eukaryotic translation initiation factor 4 gamma 1 (eIF-4-gamma 1) (eIF-4G1) (eIF-4G 1) (p220) - Homo sapiens (Human)	HUMAN	1.19401	0.00213289	1.10106	1.31972	0.0306992	1.27871	1.5579	9.77239e-05	1.17863
48	31.15	31.15	51.6667	P34932|HSP74_HUMAN	Heat shock 70 kDa protein 4 (Heat shock 70-related protein APG-2) (HSP70RY) - Homo sapiens (Human)	HUMAN	1.14651	0.0252988	1.12467	1.14598	0.027453	1.12644	1.12527	0.021562	1.10286
49	31.03	31.03	52.2772	P30101|PDIA3_HUMAN	Protein disulfide-isomerase A3 precursor (EC 5.3.4.1) (Disulfide isomerase ER-60) (ERp60) (58 kDa microsomal protein) (p58) (ERp57) (58 kDa glucose-regulated protein) - Homo sapiens (Human)	HUMAN	0.869486	0.000893634	1.08033	1.01614	0.662588	1.0771	0.951571	0.313286	1.10398
50	30.61	30.61	67.8652	P50395|GDIB_HUMAN	Rab GDP dissociation inhibitor beta (Rab GDI beta) (Guanosine diphosphate dissociation inhibitor 2) (GDI-2) - Homo sapiens (Human)	HUMAN	0.98815	0.867672	1.15796	1.00587	0.897274	1.09712	1.15734	0.0759918	1.17657
51	30.37	34.52	46.9489	P14625|ENPL_HUMAN	Endoplasmin precursor (Heat shock protein 90 kDa beta member 1) (94 kDa glucose-regulated protein) (GRP94) (gp96 homolog) (Tumor rejection antigen 1) - Homo sapiens (Human)	HUMAN	0.866095	0.016621	1.12246	0.987554	0.807618	1.10964	0.883872	0.0328842	1.11923
52	29.64	29.64	62.1521	P50991|TCPD_HUMAN	T-complex protein 1 subunit delta (TCP-1-delta) (CCT-delta) (Stimulator of TAR RNA-binding) - Homo sapiens (Human)	HUMAN	1.08793	0.0538341	1.08952	1.12118	0.0360279	1.11238	1.02228	0.694816	1.11955
53	29.59	62.88	58.3333	P07900|HS90A_HUMAN	Heat shock protein HSP 90-alpha (HSP 86) (Renal carcinoma antigen NY-REN-38) - Homo sapiens (Human)	HUMAN	1.1699	8.61835e-08	1.055	1.21437	1.2864e-07	1.06963	1.14502	7.36795e-06	1.05814
54	28.57	28.6	55.9113	P60842|IF4A1_HUMAN	Eukaryotic initiation factor 4A-I (EC 3.6.1.-) (ATP-dependent RNA helicase eIF4A-1) (eIF4A-I) (eIF-4A-I) - Homo sapiens (Human)	HUMAN	1.18292	0.245579	1.35786	1.25754	0.105561	1.33394	1.22786	0.056213	1.23595
55	28.49	50.49	61.7785	P08107|HSP71_HUMAN	Heat shock 70 kDa protein 1 (HSP70.1) (HSP70-1/HSP70-2) - Homo sapiens (Human)	HUMAN	0.952066	0.425871	1.13642	0.99872	0.985027	1.15304	1.27343	0.00157422	1.14544
56	27.53	27.57	41.2186	P06744|G6PI_HUMAN	Glucose-6-phosphate isomerase (EC 5.3.1.9) (GPI) (Phosphoglucose isomerase) (PGI) (Phosphohexose isomerase) (PHI) (Neuroleukin) (NLK) (Sperm antigen 36) (SA-36) - Homo sapiens (Human)	HUMAN	0.954713	0.460652	1.13685	0.939362	0.587337	1.26626	0.900997	0.315161	1.23552
57	27.17	27.17	85.8871	P67936|TPM4_HUMAN	Tropomyosin alpha-4 chain (Tropomyosin-4) (TM30p1) - Homo sapiens (Human)	HUMAN	0.792101	0.183472	1.45275	0.790798	0.0166921	1.19429	1.01689	0.886482	1.29964
58	26.94	26.94	69.0625	P08758|ANXA5_HUMAN	Annexin A5 (Annexin V) (Lipocortin V) (Endonexin II) (Calphobindin I) (CBP-I) (Placental anticoagulant protein I) (PAP-I) (PP4) (Thromboplastin inhibitor) (Vascular anticoagulant-alpha) (VAC-alpha) (Anchorin CII) - Homo sapiens (Human)	HUMAN	0.828551	0.000347864	1.10394	0.911064	0.0636269	1.1036	1.07001	0.403562	1.17469
59	26.52	26.52	64.257	P60174|TPIS_HUMAN	Triosephosphate isomerase (EC 5.3.1.1) (TIM) (Triose-phosphate isomerase) - Homo sapiens (Human)	HUMAN	0.814157	8.15761e-05	1.10143	0.848694	0.0010268	1.09933	1.02843	0.530257	1.09301
60	26.21	26.21	61.1231	P61978|HNRPK_HUMAN	Heterogeneous nuclear ribonucleoprotein K (hnRNP K) (Transformation up-regulated nuclear protein) (TUNP) - Homo sapiens (Human)	HUMAN	0.933512	0.131498	1.09459	0.998839	0.992952	1.30286	0.974418	0.634428	1.11572
61	26.17	26.2	51.9685	P07237|PDIA1_HUMAN	Protein disulfide-isomerase precursor (EC 5.3.4.1) (PDI) (Prolyl 4-hydroxylase subunit beta) (Cellular thyroid hormone-binding protein) (p55) - Homo sapiens (Human)	HUMAN	0.879679	0.00138998	1.07892	1.15645	0.000171471	1.07454	0.884622	0.00561692	1.08859
62	25.79	27.8	53.2374	P17987|TCPA_HUMAN	T-complex protein 1 subunit alpha (TCP-1-alpha) (CCT-alpha) - Homo sapiens (Human)	HUMAN	1.10707	0.162496	1.15737	1.07597	0.351705	1.17411	1.11103	0.230022	1.1941
63	25.7	25.7	59.6774	O60664|M6PBP_HUMAN	Mannose-6-phosphate receptor-binding protein 1 (Cargo selection protein TIP47) (47 kDa mannose 6-phosphate receptor-binding protein) (47 kDa MPR-binding protein) (Placental protein 17) (PP17) - Homo sapiens (Human)	HUMAN	0.95308	0.489688	1.1654	0.942462	0.554818	1.24823	1.00288	0.970805	1.18842
64	25.6	25.6	32.5342	Q14974|IMB1_HUMAN	Importin beta-1 subunit (Karyopherin beta-1 subunit) (Nuclear factor P97) (Importin 90) - Homo sapiens (Human)	HUMAN	1.07522	0.217645	1.13175	1.07378	0.388781	1.19248	1.02247	0.744679	1.15933
65	25.5	25.5	38.4164	P05023|AT1A1_HUMAN	Sodium/potassium-transporting ATPase alpha-1 chain precursor (EC 3.6.3.9) (Sodium pump 1) (Na(+)/K(+) ATPase 1) - Homo sapiens (Human)	HUMAN	0.815633	0.000826159	1.11276	0.888386	0.0381793	1.11761	0.825183	0.00264821	1.12285
66	25.42	25.43	49.3554	P31948|STIP1_HUMAN	Stress-induced-phosphoprotein 1 (STI1) (Hsc70/Hsp90-organizing protein) (Hop) (Transformation-sensitive protein IEF SSP 3521) (NY-REN-11 antigen) - Homo sapiens (Human)	HUMAN	0.995504	0.938563	1.12711	0.978175	0.671914	1.11229	1.02659	0.523749	1.08748
67	25.22	25.31	30.7148	P42704|LPPRC_HUMAN	130 kDa leucine-rich protein (LRP 130) (GP130) (Leucine-rich PPR motif-containing protein) - Homo sapiens (Human)	HUMAN	1.00018	0.998105	1.17628	1.04483	0.444914	1.12954	1.1663	0.101975	1.2084
68	24.9	24.9	60.3978	P25705|ATPA_HUMAN	ATP synthase subunit alpha, mitochondrial precursor (EC 3.6.3.14) - Homo sapiens (Human)	HUMAN	0.791458	1.28518e-05	1.09548	0.844181	0.0270701	1.16033	0.695435	0.00756681	1.29487
69	24.84	24.84	50	P29034|S10A2_HUMAN	Protein S100-A2 (S100 calcium-binding protein A2) (Protein S-100L) (CAN19) - Homo sapiens (Human)	HUMAN	2.42758	0	1.07983	2.45153	1.12104e-44	1.10078	2.16763	6.43391e-37	1.10169
70	24.46	24.47	54.2056	P78371|TCPB_HUMAN	T-complex protein 1 subunit beta (TCP-1-beta) (CCT-beta) - Homo sapiens (Human)	HUMAN	1.05215	0.436409	1.14156	0.995762	0.953294	1.16028	0.959339	0.549054	1.15117
71	24.42	24.42	33.2053	P16144|ITB4_HUMAN	Integrin beta-4 precursor (GP150) (CD104 antigen) - Homo sapiens (Human)	HUMAN	1.60757	0.0079784	1.34691	1.63573	0.0132831	1.41466	1.49297	0.0044551	1.24821
72	24.18	24.18	51.0965	P19012|K1C15_HUMAN	Keratin, type I cytoskeletal 15 (Cytokeratin-15) (CK-15) (Keratin-15) (K15) - Homo sapiens (Human)	HUMAN	0.661736	0.0721183	1.58171	0.411592	0.00177455	1.56177	0.681104	0.132407	1.69053
73	24.16	24.17	48.5333	P36952|SPB5_HUMAN	Serpin B5 precursor (Maspin) (Protease inhibitor 5) - Homo sapiens (Human)	HUMAN	1.34754	1.89779e-08	1.08897	1.19497	0.000112814	1.08771	1.32732	9.69826e-07	1.10523
74	23.91	23.91	63.7002	P36578|RL4_HUMAN	60S ribosomal protein L4 (L1) - Homo sapiens (Human)	HUMAN	1.03245	0.444613	1.08671	1.15328	0.00574332	1.10458	1.05399	0.214635	1.08751
75	23.65	23.69	48.9871	Q99832|TCPH_HUMAN	T-complex protein 1 subunit eta (TCP-1-eta) (CCT-eta) (HIV-1 Nef-interacting protein) - Homo sapiens (Human)	HUMAN	1.07204	0.278951	1.13824	1.07057	0.137026	1.0959	1.00981	0.873834	1.1335
76	23.43	23.45	56.4669	P05388|RLA0_HUMAN	60S acidic ribosomal protein P0 (L10E) - Homo sapiens (Human)	HUMAN	1.09922	0.133641	1.13317	1.07335	0.216911	1.12127	1.05825	0.312663	1.11893
77	23.31	23.38	27.4882	P41252|SYIC_HUMAN	Isoleucyl-tRNA synthetase, cytoplasmic (EC 6.1.1.5) (Isoleucine--tRNA ligase) (IleRS) (IRS) - Homo sapiens (Human)	HUMAN	1.17294	0.007458	1.11679	1.15868	0.0197183	1.1281	1.15935	0.243461	1.29459
78	23.14	23.14	23.3713	P15144|AMPN_HUMAN	Aminopeptidase N (EC 3.4.11.2) (hAPN) (Alanyl aminopeptidase) (Microsomal aminopeptidase) (Aminopeptidase M) (gp150) (Myeloid plasma membrane glycoprotein CD13) (CD13 antigen) - Homo sapiens (Human)	HUMAN	0.466114	0.00242121	1.54488	0.531556	0.00181782	1.41876	0.550496	0.00050536	1.33425
79	23.06	23.06	43.932	P07339|CATD_HUMAN	Cathepsin D precursor (EC 3.4.23.5) [Contains: Cathepsin D light chain; Cathepsin D heavy chain] - Homo sapiens (Human)	HUMAN	0.660802	9.26383e-08	1.11231	0.768491	3.31502e-05	1.10879	0.608811	0.000424081	1.27827
80	23.01	37.85	32.6407	P21333|FLNA_HUMAN	Filamin-A (Alpha-filamin) (Filamin-1) (Endothelial actin-binding protein) (Actin-binding protein 280) (ABP-280) (Nonmuscle filamin) - Homo sapiens (Human)	HUMAN	0.20832	0.00104812	1.99694	0.162976	0.00215092	2.62784	0.169433	0.00110764	2.34658
81	22.85	22.85	43.4853	P17844|DDX5_HUMAN	Probable ATP-dependent RNA helicase DDX5 (EC 3.6.1.-) (DEAD box protein 5) (RNA helicase p68) - Homo sapiens (Human)	HUMAN	1.164	0.109699	1.21488	1.38309	0.0339669	1.34023	1.44331	0.00743969	1.27325
82	22.73	22.75	26.5818	Q92616|GCN1L_HUMAN	GCN1-like protein 1 (HsGCN1) - Homo sapiens (Human)	HUMAN	1.02027	0.68916	1.11469	1.06428	0.265137	1.12477	1.16513	0.00410894	1.0964
83	22.54	22.54	31.5665	P26640|SYV_HUMAN	Valyl-tRNA synthetase (EC 6.1.1.9) (Valine--tRNA ligase) (ValRS) (Protein G7a) - Homo sapiens (Human)	HUMAN	0.975736	0.714702	1.16977	0.950724	0.473097	1.17073	1.12181	0.0718309	1.13756
84	22.45	22.5	67.1642	P08729|K2C7_HUMAN	Keratin, type II cytoskeletal 7 (Cytokeratin-7) (CK-7) (Keratin-7) (K7) (Sarcolectin) - Homo sapiens (Human)	HUMAN	0.753224	0.00437592	1.19077	0.70802	0.0205574	1.32704	0.749731	0.000409329	1.14362
85	22.06	26.55	70.1961	P62258|1433E_HUMAN	14-3-3 protein epsilon (14-3-3E) - Homo sapiens (Human)	HUMAN	0.980274	0.628297	1.08764	0.986613	0.79111	1.10989	0.971956	0.652084	1.13722
86	22.04	22.05	44.0066	P12956|KU70_HUMAN	ATP-dependent DNA helicase 2 subunit 1 (ATP-dependent DNA helicase II 70 kDa subunit) (Lupus Ku autoantigen protein p70) (Ku70) (70 kDa subunit of Ku antigen) (Thyroid-lupus autoantigen) (TLAA) (CTC box-binding factor 75 kDa subunit) (CTCBF) (CTC75) (DNA-repair protein XRCC6) - Homo sapiens (Human)	HUMAN	0.86599	0.00969979	1.11069	0.880522	0.0374046	1.12643	0.984563	0.905587	1.31017
87	21.99	21.99	90.1316	P22392|NDKB_HUMAN	Nucleoside diphosphate kinase B (EC 2.7.4.6) (NDK B) (NDP kinase B) (nm23-H2) (C-myc purine-binding transcription factor PUF) - Homo sapiens (Human)	HUMAN	1.13022	0.114255	1.16666	1.04987	0.570616	1.19161	0.980296	0.765988	1.14573
88	21.98	27.97	68.1452	P31947|1433S_HUMAN	14-3-3 protein sigma (Stratifin) (Epithelial cell marker protein 1) - Homo sapiens (Human)	HUMAN	1.89482	7.36574e-11	1.1425	2.14497	7.47037e-09	1.21952	1.99785	1.09182e-08	1.20308
89	21.97	21.97	45.8007	Q14764|MVP_HUMAN	Major vault protein (MVP) (Lung resistance-related protein) - Homo sapiens (Human)	HUMAN	0.91824	0.348329	1.20847	0.879306	0.175522	1.21331	1.20297	0.082036	1.23508
90	21.82	21.82	80.7143	P07737|PROF1_HUMAN	Profilin-1 (Profilin I) - Homo sapiens (Human)	HUMAN	0.999242	0.98558	1.08729	1.10093	0.108484	1.12543	1.07076	0.230495	1.11974
91	21.79	21.79	33.541	P33176|KINH_HUMAN	Kinesin heavy chain (Ubiquitous kinesin heavy chain) (UKHC) - Homo sapiens (Human)	HUMAN	1.03373	0.660219	1.17542	1.04673	0.617755	1.2144	1.23428	0.00785679	1.15492
92	21.73	21.73	62.9268	P04792|HSPB1_HUMAN	Heat-shock protein beta-1 (HspB1) (Heat shock 27 kDa protein) (HSP 27) (Stress-responsive protein 27) (SRP27) (Estrogen-regulated 24 kDa protein) (28 kDa heat shock protein) - Homo sapiens (Human)	HUMAN	0.754855	3.28276e-05	1.12601	0.770686	0.000242091	1.13841	0.872625	0.0270093	1.1273
93	21.21	22	35.4011	P11586|C1TC_HUMAN	C-1-tetrahydrofolate synthase, cytoplasmic (C1-THF synthase) [Includes: Methylenetetrahydrofolate dehydrogenase (EC 1.5.1.5); Methenyltetrahydrofolate cyclohydrolase (EC 3.5.4.9); Formyltetrahydrofolate synthetase (EC 6.3.4.3)] - Homo sapiens (Human)	HUMAN	0.995791	0.955499	1.17504	1.08805	0.0708129	1.09684	0.928921	0.357955	1.17956
94	21.11	21.12	26.335	Q13813|SPTA2_HUMAN	Spectrin alpha chain, brain (Spectrin, non-erythroid alpha chain) (Alpha-II spectrin) (Fodrin alpha chain) - Homo sapiens (Human)	HUMAN	0.879353	0.252601	1.26412	1.06273	0.491826	1.20558	1.29495	0.0128755	1.21553
95	20.9	20.9	41.9878	Q16658|FSCN1_HUMAN	Fascin (Singed-like protein) (55 kDa actin-bundling protein) (p55) - Homo sapiens (Human)	HUMAN	1.43532	2.88415e-05	1.14668	1.355	0.00217955	1.19454	1.77739	5.77479e-07	1.18471
96	20.56	20.58	28.6303	P55060|XPO2_HUMAN	Exportin-2 (Exp2) (Importin-alpha re-exporter) (Chromosome segregation 1-like protein) (Cellular apoptosis susceptibility protein) - Homo sapiens (Human)	HUMAN	0.874529	0.0153919	1.10785	0.863594	0.0213415	1.12791	0.871028	0.0299562	1.12973
97	20.55	20.56	74.0741	Q99497|PARK7_HUMAN	Protein DJ-1 (Oncogene DJ1) (Parkinson disease protein 7) - Homo sapiens (Human)	HUMAN	0.992963	0.911709	1.13798	1.044	0.508511	1.14075	0.919866	0.335771	1.19067
98	20.52	20.92	81.7391	P05387|RLA2_HUMAN	60S acidic ribosomal protein P2 (Renal carcinoma antigen NY-REN-44) - Homo sapiens (Human)	HUMAN	1.13962	0.0610803	1.14715	1.1546	0.00889661	1.11001	1.14419	0.08113	1.16492
99	20.29	20.29	40.3955	P20810|ICAL_HUMAN	Calpastatin (Calpain inhibitor) (Sperm BS-17 component) - Homo sapiens (Human)	HUMAN	1.00423	0.95295	1.16286	0.916405	0.173002	1.1403	0.916112	0.0302248	1.08093
100	20.29	20.29	33.6384	P26641|EF1G_HUMAN	Elongation factor 1-gamma (EF-1-gamma) (eEF-1B gamma) - Homo sapiens (Human)	HUMAN	1.23727	0.000329852	1.11559	1.23806	0.00147498	1.13516	1.2952	6.07554e-05	1.12518
101	20.14	20.19	37.6736	P27816|MAP4_HUMAN	Microtubule-associated protein 4 (MAP 4) - Homo sapiens (Human)	HUMAN	1.0149	0.857732	1.18868	1.01347	0.78385	1.10704	1.03991	0.643266	1.19215
102	20.11	20.28	65.6463	P06748|NPM_HUMAN	Nucleophosmin (NPM) (Nucleolar phosphoprotein B23) (Numatrin) (Nucleolar protein NO38) - Homo sapiens (Human)	HUMAN	1.1277	0.0010505	1.07153	1.14501	0.00996176	1.10665	1.07401	0.15869	1.10554
103	19.72	19.72	54.3011	P09651|ROA1_HUMAN	Heterogeneous nuclear ribonucleoprotein A1 (Helix-destabilizing protein) (Single-strand RNA-binding protein) (hnRNP core protein A1) - Homo sapiens (Human)	HUMAN	0.88035	0.0296837	1.11916	0.919451	0.255323	1.16466	0.957862	0.568478	1.17348
104	19.28	19.28	45.3686	P08195|4F2_HUMAN	4F2 cell-surface antigen heavy chain (4F2hc) (Lymphocyte activation antigen 4F2 large subunit) (4F2 heavy chain antigen) (CD98 antigen) - Homo sapiens (Human)	HUMAN	1.16239	0.0286579	1.13836	1.19851	0.0785788	1.22933	0.807953	0.353681	1.68071
105	19.22	19.83	59.1331	P12429|ANXA3_HUMAN	Annexin A3 (Annexin III) (Lipocortin III) (Placental anticoagulant protein III) (PAP-III) (35-alpha calcimedin) (Inositol 1,2-cyclic phosphate 2-phosphohydrolase) - Homo sapiens (Human)	HUMAN	1.10572	0.0689521	1.11551	1.0271	0.826233	1.28914	1.31206	0.0252261	1.26309
106	19.22	19.26	41.2564	P30153|2AAA_HUMAN	Serine/threonine-protein phosphatase 2A 65 kDa regulatory subunit A alpha isoform (PP2A, subunit A, PR65-alpha isoform) (PP2A, subunit A, R1-alpha isoform) (Medium tumor antigen-associated 61 kDa protein) - Homo sapiens (Human)	HUMAN	0.96409	0.623416	1.17671	1.02062	0.854913	1.27812	0.941186	0.585466	1.2743
107	19.11	19.11	47.7895	Q01518|CAP1_HUMAN	Adenylyl cyclase-associated protein 1 (CAP 1) - Homo sapiens (Human)	HUMAN	0.781031	5.952e-05	1.10198	0.770402	0.0224737	1.24423	0.774956	0.0150159	1.22048
108	18.98	18.98	44.8413	P34897|GLYM_HUMAN	Serine hydroxymethyltransferase, mitochondrial precursor (EC 2.1.2.1) (Serine methylase) (Glycine hydroxymethyltransferase) (SHMT) - Homo sapiens (Human)	HUMAN	0.978068	0.809717	1.21882	0.877591	0.12009	1.18769	1.18047	0.0484414	1.17877
109	18.78	18.79	51.3636	Q15084|PDIA6_HUMAN	Protein disulfide-isomerase A6 precursor (EC 5.3.4.1) (Protein disulfide isomerase P5) (Thioredoxin domain-containing protein 7) - Homo sapiens (Human)	HUMAN	0.885641	0.411235	1.38132	0.948145	0.664305	1.31332	1.15104	0.0566737	1.15673
110	18.7	20.71	48.3126	cont|000125	spt|P02538| Keratin, type II cytoskeletal 6A (Cytokeratin 6A) (CK 6A) (K6a keratin)	Homo sapiens (contaminant)	0.844697	0.461129	2.23173	0.787166	0.384663	2.54161	1.03171	0.896929	2.02459	Developmental processes->Ectoderm development;Cell structure and motility->Cell structure	Cytoskeletal protein->Intermediate filament;Miscellaneous function->Structural protein	PTHR18893:SF5
110	0	20.71	48.2269	P02538|K2C6A_HUMAN	Keratin, type II cytoskeletal 6A (Cytokeratin-6A) (CK 6A) (K6a keratin) - Homo sapiens (Human)	HUMAN
110	0	20.71	45.7447	P04259|K2C6B_HUMAN	Keratin, type II cytoskeletal 6B (Cytokeratin-6B) (CK 6B) (K6b keratin) - Homo sapiens (Human)	HUMAN
110	0	20.7	47.7798	cont|000126	spt|P48666| Keratin, type II cytoskeletal 6C (Cytokeratin 6C) (CK 6C) (K6c keratin)	Homo sapiens (contaminant)										Developmental processes->Ectoderm development;Cell structure and motility->Cell structure	Cytoskeletal protein->Intermediate filament;Miscellaneous function->Structural protein	PTHR18893:SF5
110	0	20.7	47.695	P48666|K2C6C_HUMAN	Keratin, type II cytoskeletal 6C (Cytokeratin-6C) (CK 6C) (K6c keratin) - Homo sapiens (Human)	HUMAN
110	0	20.43	47.5177	P48668|K2C6E_HUMAN	Keratin, type II cytoskeletal 6E (Cytokeratin-6E) (CK 6E) (K6e keratin) (Keratin K6h) - Homo sapiens (Human)	HUMAN
110	0	19.9	49.7396	P48667|K2C6D_HUMAN	Keratin, type II cytoskeletal 6D (Cytokeratin-6D) (CK 6D) (K6d keratin) (Fragment) - Homo sapiens (Human)	HUMAN
111	18.5	18.53	71.875	P30041|PRDX6_HUMAN	Peroxiredoxin-6 (EC 1.11.1.15) (Antioxidant protein 2) (1-Cys peroxiredoxin) (1-Cys PRX) (Acidic calcium-independent phospholipase A2) (EC 3.1.1.-) (aiPLA2) (Non-selenium glutathione peroxidase) (EC 1.11.1.7) (NSGPx) (24 kDa protein) (Liver 2D page spot 40) (Red blood cells page spot 12) - Homo sapiens (Human)	HUMAN	1.03462	0.525106	1.11335	1.02721	0.582641	1.10314	0.970906	0.666298	1.14735
112	18.36	18.37	35.5499	P06396|GELS_HUMAN	Gelsolin precursor (Actin-depolymerizing factor) (ADF) (Brevin) (AGEL) - Homo sapiens (Human)	HUMAN	1.35221	0.000244275	1.15788	1.26617	0.000177239	1.11743	2.10496	2.26776e-10	1.17948
113	18.34	18.34	46.7095	O60506|HNRPQ_HUMAN	Heterogeneous nuclear ribonucleoprotein Q (hnRNP Q) (hnRNP-Q) (Synaptotagmin-binding, cytoplasmic RNA-interacting protein) (Glycine- and tyrosine-rich RNA-binding protein) (GRY-RBP) (NS1-associated protein 1) - Homo sapiens (Human)	HUMAN	0.901482	0.125966	1.1459	0.936342	0.198785	1.10937	0.925646	0.107033	1.10054
114	18.31	18.31	52.7638	Q06830|PRDX1_HUMAN	Peroxiredoxin-1 (EC 1.11.1.15) (Thioredoxin peroxidase 2) (Thioredoxin-dependent peroxide reductase 2) (Proliferation-associated gene protein) (PAG) (Natural killer cell-enhancing factor A) (NKEF-A) - Homo sapiens (Human)	HUMAN	1.02358	0.684112	1.12532	1.00208	0.972976	1.13433	0.90062	0.0585909	1.11502
115	18.1	18.1	71.6867	P23528|COF1_HUMAN	Cofilin-1 (Cofilin, non-muscle isoform) (18 kDa phosphoprotein) (p18) - Homo sapiens (Human)	HUMAN	0.829735	3.78918e-05	1.08283	0.903837	0.0171757	1.08545	0.919241	0.063262	1.0932
116	18.03	18.03	75.8794	P37802|TAGL2_HUMAN	Transgelin-2 (SM22-alpha homolog) - Homo sapiens (Human)	HUMAN	0.902119	0.0575059	1.11233	0.894734	0.0147225	1.09209	1.08265	0.111754	1.10367
117	17.98	17.98	22.2222	P23526|SAHH_HUMAN	Adenosylhomocysteinase (EC 3.3.1.1) (S-adenosyl-L-homocysteine hydrolase) (AdoHcyase) - Homo sapiens (Human)	HUMAN	1.25651	0.000976569	1.12652	1.16326	0.0284233	1.14215	1.02249	0.827886	1.23781
118	17.81	17.83	36.4886	P49748|ACADV_HUMAN	Very-long-chain specific acyl-CoA dehydrogenase, mitochondrial precursor (EC 1.3.99.-) (VLCAD) - Homo sapiens (Human)	HUMAN	1.0142	0.947015	1.68024	0.843563	0.156056	1.31094	1.2577	0.179038	1.44604
119	17.76	17.82	37.4424	Q8WUM4|PDC6I_HUMAN	Programmed cell death 6-interacting protein (PDCD6-interacting protein) (ALG-2-interacting protein 1) (Hp95) - Homo sapiens (Human)	HUMAN	0.936216	0.248449	1.12569	0.969308	0.651231	1.15664	0.900216	0.223818	1.19454
120	17.68	17.69	71.8654	P13928|ANXA8_HUMAN	Annexin A8 (Annexin VIII) (Vascular anticoagulant-beta) (VAC-beta) - Homo sapiens (Human)	HUMAN	1.74815	1.97966e-05	1.20369	2.11086	4.6992e-06	1.24115	1.15693	0.0335842	1.14157
121	17.65	30.63	50.3413	P15311|EZRI_HUMAN	Ezrin (p81) (Cytovillin) (Villin-2) - Homo sapiens (Human)	HUMAN	0.956065	0.774383	1.41062	0.942211	0.71192	1.42369	0.845788	0.235453	1.34713
122	17.64	17.64	48.9865	P31939|PUR9_HUMAN	Bifunctional purine biosynthesis protein PURH [Includes: Phosphoribosylaminoimidazolecarboxamide formyltransferase (EC 2.1.2.3) (5-aminoimidazole-4-carboxamide ribonucleotide formyltransferase) (AICAR transformylase); IMP cyclohydrolase (EC 3.5.4.10) (Inosinicase) (IMP synthetase) (ATIC)] - Homo sapiens (Human)	HUMAN	1.10099	0.546785	1.41564	1.18394	0.0276614	1.15672	1.14675	0.289967	1.31718
123	17.5	17.55	24.1525	Q14697|GANAB_HUMAN	Neutral alpha-glucosidase AB precursor (EC 3.2.1.84) (Glucosidase II subunit alpha) - Homo sapiens (Human)	HUMAN	0.936621	0.275875	1.13492	1.00235	0.97641	1.18866	0.856432	0.134496	1.2362
124	17.48	17.62	43.1262	P40227|TCPZ_HUMAN	T-complex protein 1 subunit zeta (TCP-1-zeta) (CCT-zeta) (CCT-zeta-1) (Tcp20) (HTR3) (Acute morphine dependence-related protein 2) - Homo sapiens (Human)	HUMAN	1.08812	0.260619	1.1671	1.05187	0.619	1.23448	0.965469	0.728257	1.23453
125	17.45	37.16	42.1525	P12814|ACTN1_HUMAN	Alpha-actinin-1 (Alpha-actinin cytoskeletal isoform) (Non-muscle alpha-actinin-1) (F-actin cross-linking protein) - Homo sapiens (Human)	HUMAN	1.01642	0.83552	1.18359	1.20269	0.103411	1.25704	1.19618	0.00711172	1.12702
126	17.45	17.45	27.5338	P27824|CALX_HUMAN	Calnexin precursor (Major histocompatibility complex class I antigen-binding protein p88) (p90) (IP90) - Homo sapiens (Human)	HUMAN	0.921957	0.142083	1.11703	1.07878	0.384769	1.19373	0.964969	0.692404	1.2018
127	17.38	17.38	43.1772	P43490|NAMPT_HUMAN	Nicotinamide phosphoribosyltransferase (EC 2.4.2.12) (NAmPRTase) (Nampt) (Pre-B cell-enhancing factor) (Pre-B-cell colony-enhancing factor 1) (Visfatin) - Homo sapiens (Human)	HUMAN	1.12206	0.0461918	1.11966	1.29038	0.00266641	1.16784	0.761348	0.000912311	1.15553
128	17.25	17.27	56.5972	Q02878|RL6_HUMAN	60S ribosomal protein L6 (TAX-responsive enhancer element-binding protein 107) (TAXREB107) (Neoplasm-related protein C140) - Homo sapiens (Human)	HUMAN	1.0457	0.378414	1.10861	1.03805	0.4516	1.1068	1.01268	0.803294	1.10924
129	17.25	17.25	40.5933	Q14152|IF3A_HUMAN	Eukaryotic translation initiation factor 3 subunit 10 (eIF-3 theta) (eIF3 p167) (eIF3 p180) (eIF3 p185) (eIF3a) - Homo sapiens (Human)	HUMAN	1.24031	0.0829564	1.29185	1.10495	0.113558	1.14332	1.2977	0.0255022	1.23154
130	17.18	17.2	43.7107	P11940|PABP1_HUMAN	Polyadenylate-binding protein 1 (Poly(A)-binding protein 1) (PABP 1) - Homo sapiens (Human)	HUMAN	1.06197	0.349451	1.13887	1.13755	0.0105873	1.10107	1.15441	0.00658234	1.10536
131	17.07	17.08	47.7218	P12532|KCRU_HUMAN	Creatine kinase, ubiquitous mitochondrial precursor (EC 2.7.3.2) (U-MtCK) (Mia-CK) (Acidic-type mitochondrial creatine kinase) - Homo sapiens (Human)	HUMAN	1.00638	0.940282	1.19703	0.83623	0.0143795	1.14525	0.729531	0.00298929	1.20357
132	16.97	16.97	43.9914	Q13283|G3BP1_HUMAN	Ras GTPase-activating protein-binding protein 1 (EC 3.6.1.-) (G3BP-1) (ATP-dependent DNA helicase VIII) (HDH-VIII) (GAP SH3 domain-binding protein 1) - Homo sapiens (Human)	HUMAN	1.45384	0.0177691	1.28533	1.35761	0.0123901	1.21676	1.14596	0.0706819	1.16715
133	16.89	23.77	55.3892	P07195|LDHB_HUMAN	L-lactate dehydrogenase B chain (EC 1.1.1.27) (LDH-B) (LDH heart subunit) (LDH-H) (Renal carcinoma antigen NY-REN-46) - Homo sapiens (Human)	HUMAN	1.08678	0.030718	1.07808	1.1563	0.000411558	1.08019	1.08864	0.0320968	1.08046
134	16.72	16.72	55.303	P61247|RS3A_HUMAN	40S ribosomal protein S3a - Homo sapiens (Human)	HUMAN	0.991334	0.886431	1.13252	1.10531	0.211672	1.17519	0.990522	0.885972	1.14584
135	16.65	16.65	60.4762	P09211|GSTP1_HUMAN	Glutathione S-transferase P (EC 2.5.1.18) (GST class-pi) (GSTP1-1) - Homo sapiens (Human)	HUMAN	1.11688	0.00229024	1.07233	1.21859	2.69124e-06	1.08155	0.936995	0.110983	1.08366
136	16.57	16.6	26.0553	Q9NZM1|MYOF_HUMAN	Myoferlin (Fer-1-like protein 3) - Homo sapiens (Human)	HUMAN	1.07787	0.428002	1.23013	0.922299	0.357711	1.20774	1.19802	0.0197137	1.15534
137	16.51	16.51	62.3574	P62701|RS4X_HUMAN	40S ribosomal protein S4, X isoform (Single copy abundant mRNA protein) (SCR10) - Homo sapiens (Human)	HUMAN	1.01359	0.840596	1.15025	1.00367	0.950627	1.13206	1.04264	0.603645	1.18194
138	16.46	16.46	37.6344	P00367|DHE3_HUMAN	Glutamate dehydrogenase 1, mitochondrial precursor (EC 1.4.1.3) (GDH) - Homo sapiens (Human)	HUMAN	0.764774	0.0439679	1.29676	0.733238	0.00583685	1.2287	0.560105	8.19703e-06	1.21029
139	16.32	16.32	69.5364	P60660|MYL6_HUMAN	Myosin light polypeptide 6 (Smooth muscle and nonmuscle myosin light chain alkali 6) (Myosin light chain alkali 3) (Myosin light chain 3) (MLC-3) (LC17) - Homo sapiens (Human)	HUMAN	0.957262	0.528991	1.15618	0.945316	0.636857	1.28398	1.01776	0.853805	1.22149
140	16.26	16.26	35.3488	P00505|AATM_HUMAN	Aspartate aminotransferase, mitochondrial precursor (EC 2.6.1.1) (Transaminase A) (Glutamate oxaloacetate transaminase 2) - Homo sapiens (Human)	HUMAN	0.973379	0.480397	1.08547	0.895323	0.121737	1.15766	0.824197	0.0308772	1.1866
141	16.17	16.26	38.1389	P40939|ECHA_HUMAN	Trifunctional enzyme subunit alpha, mitochondrial precursor (TP-alpha) (78 kDa gastrin-binding protein) [Includes: Long-chain enoyl-CoA hydratase (EC 4.2.1.17); Long chain 3-hydroxyacyl-CoA dehydrogenase (EC 1.1.1.211)] - Homo sapiens (Human)	HUMAN	0.991163	0.907194	1.17084	0.854152	0.0506868	1.17138	1.14636	0.16592	1.2203
142	16.07	16.08	72.549	P61604|CH10_HUMAN	10 kDa heat shock protein, mitochondrial (Hsp10) (10 kDa chaperonin) (CPN10) (Early-pregnancy factor) (EPF) - Homo sapiens (Human)	HUMAN	1.00355	0.924165	1.07547	1.08822	0.0560961	1.08955	0.899988	0.0489855	1.10924
143	16.05	16.08	53.9683	P05198|IF2A_HUMAN	Eukaryotic translation initiation factor 2 subunit 1 (Eukaryotic translation initiation factor 2 subunit alpha) (eIF-2-alpha) (EIF-2alpha) (EIF-2A) - Homo sapiens (Human)	HUMAN	1.03799	0.569791	1.15183	1.04992	0.49252	1.16305	0.996826	0.964339	1.16707
144	16.04	16.08	27.0694	Q12906|ILF3_HUMAN	Interleukin enhancer-binding factor 3 (Nuclear factor of activated T-cells 90 kDa) (NF-AT-90) (Double-stranded RNA-binding protein 76) (DRBP76) (Translational control protein 80) (TCP80) (Nuclear factor associated with dsRNA) (NFAR) (M-phase phosphoprotein 4) (MPP4) - Homo sapiens (Human)	HUMAN	1.10626	0.135524	1.14863	1.13188	0.137718	1.18569	1.00649	0.941517	1.20905
145	16	18.04	48.1586	P22626|ROA2_HUMAN	Heterogeneous nuclear ribonucleoproteins A2/B1 (hnRNP A2 / hnRNP B1) - Homo sapiens (Human)	HUMAN	0.817721	0.0833199	1.2659	0.975771	0.739822	1.17583	0.919536	0.643759	1.49573
146	16	16	53.6517	Q15365|PCBP1_HUMAN	Poly(rC)-binding protein 1 (Alpha-CP1) (hnRNP-E1) (Nucleic acid-binding protein SUB2.3) - Homo sapiens (Human)	HUMAN	0.723839	0.469402	4.81095	0.527147	0.0175058	1.25077	0.608137	0.000974574	1.00972
147	15.9	15.93	31.6777	P35221|CTNA1_HUMAN	Catenin alpha-1 (Cadherin-associated protein) (Alpha E-catenin) (NY-REN-13 antigen) - Homo sapiens (Human)	HUMAN	0.982325	0.81782	1.22296	0.974956	0.872487	1.50926	1.00664	0.942245	1.26902
148	15.78	15.78	33.0769	Q7KZF4|SND1_HUMAN	Staphylococcal nuclease domain-containing protein 1 (p100 co-activator) (100 kDa coactivator) (EBNA2 coactivator p100) (Tudor domain-containing protein 11) - Homo sapiens (Human)	HUMAN	1.00462	0.967768	1.29051	1.00786	0.959457	1.41096	0.99197	0.954156	1.36814
149	15.75	15.96	50	P18669|PGAM1_HUMAN	Phosphoglycerate mutase 1 (EC 5.4.2.1) (EC 5.4.2.4) (EC 3.1.3.13) (Phosphoglycerate mutase isozyme B) (PGAM-B) (BPG-dependent PGAM 1) - Homo sapiens (Human)	HUMAN	1.03034	0.519316	1.09822	0.941745	0.310333	1.12633	1.32996	1.86529e-05	1.12211
150	15.71	15.71	23.6559	Q16719|KYNU_HUMAN	Kynureninase (EC 3.7.1.3) (L-kynurenine hydrolase) - Homo sapiens (Human)	HUMAN	0.443128	0.000101508	1.32282	0.525167	0.000593885	1.33766	0.435745	6.39922e-05	1.32601
151	15.7	16.33	28.3333	P54136|SYRC_HUMAN	Arginyl-tRNA synthetase, cytoplasmic (EC 6.1.1.19) (Arginine--tRNA ligase) (ArgRS) - Homo sapiens (Human)	HUMAN	1.06762	0.454513	1.2307	1.1206	0.151755	1.18496	0.956162	0.654861	1.26279
152	15.68	15.68	57.4007	P16152|CBR1_HUMAN	Carbonyl reductase [NADPH] 1 (EC 1.1.1.184) (NADPH-dependent carbonyl reductase 1) (Prostaglandin-E(2) 9-reductase) (EC 1.1.1.189) (Prostaglandin 9-ketoreductase) (15-hydroxyprostaglandin dehydrogenase [NADP+]) (EC 1.1.1.197) - Homo sapiens (Human)	HUMAN	1.13651	0.157431	1.20646	1.15636	0.0883798	1.18767	1.24778	0.0687565	1.27364
153	15.67	15.73	51.4403	P23396|RS3_HUMAN	40S ribosomal protein S3 - Homo sapiens (Human)	HUMAN	1.19049	0.129422	1.26127	1.0697	0.394138	1.17867	1.08159	0.28289	1.16094
154	15.63	15.68	52.3929	P42765|THIM_HUMAN	3-ketoacyl-CoA thiolase, mitochondrial (EC 2.3.1.16) (Beta-ketothiolase) (Acetyl-CoA acyltransferase) (Mitochondrial 3-oxoacyl-CoA thiolase) (T1) - Homo sapiens (Human)	HUMAN	0.993853	0.94394	1.20174	0.858444	0.170849	1.25373	0.969591	0.734364	1.20968
155	15.42	19.54	39.7727	Q12931|TRAP1_HUMAN	Heat shock protein 75 kDa, mitochondrial precursor (HSP 75) (Tumor necrosis factor type 1 receptor-associated protein) (TRAP-1) (TNFR-associated protein 1) - Homo sapiens (Human)	HUMAN	1.10172	0.176295	1.15898	1.04428	0.739903	1.34527	0.886643	0.0574647	1.13306
156	15.38	15.38	31.105	Q96TA1|NIBL_HUMAN	Niban-like protein (Meg-3) - Homo sapiens (Human)	HUMAN	1.1189	0.130509	1.17329	1.03194	0.66482	1.19213	1.08261	0.188669	1.13996
157	15.28	15.28	62.9808	P62241|RS8_HUMAN	40S ribosomal protein S8 - Homo sapiens (Human)	HUMAN	1.03541	0.676014	1.18777	1.07109	0.334997	1.1568	1.11778	0.0916378	1.14028
158	15.16	17.52	51.9669	P05787|K2C8_HUMAN	Keratin, type II cytoskeletal 8 (Cytokeratin-8) (CK-8) (Keratin-8) (K8) - Homo sapiens (Human)	HUMAN	0.707727	0.110906	1.55104	0.730293	0.175485	1.6165	1.25414	0.195811	1.43363
159	15.13	15.13	47.205	Q96AE4|FUBP1_HUMAN	Far upstream element-binding protein 1 (FUSE-binding protein 1) (FBP) (DNA helicase V) (HDH V) - Homo sapiens (Human)	HUMAN	0.893336	0.147203	1.18044	0.968746	0.724008	1.23359	0.963375	0.793235	1.38272
160	15.12	15.39	30	Q9P2E9|RRBP1_HUMAN	Ribosome-binding protein 1 (Ribosome receptor protein) (180 kDa ribosome receptor homolog) (ES/130-related protein) - Homo sapiens (Human)	HUMAN	1.02632	0.836396	1.38724	1.30074	0.16751	1.54264	0.99618	0.981235	1.529
161	15.12	15.12	50.3759	P62424|RL7A_HUMAN	60S ribosomal protein L7a (Surfeit locus protein 3) (PLA-X polypeptide) - Homo sapiens (Human)	HUMAN	0.991062	0.871379	1.11989	1.10826	0.12006	1.14052	1.05703	0.460867	1.1648
162	15.03	15.04	63.6492	P23246|SFPQ_HUMAN	Splicing factor, proline- and glutamine-rich (Polypyrimidine tract-binding protein-associated-splicing factor) (PTB-associated-splicing factor) (PSF) (DNA-binding p52/p100 complex, 100 kDa subunit) (100 kDa DNA-pairing protein) (hPOMp100) - Homo sapiens (Human)	HUMAN	0.976883	0.861488	1.33093	0.906605	0.355362	1.25066	0.928594	0.671822	1.45028
163	14.77	14.79	28.626	P07602|SAP_HUMAN	Proactivator polypeptide precursor [Contains: Saposin A (Protein A); Saposin B-Val; Saposin B (Sphingolipid activator protein 1) (SAP-1) (Cerebroside sulfate activator) (CSAct) (Dispersin) (Sulfatide/GM1 activator); Saposin C (Co-beta-glucosidase) (A1 activator) (Glucosylceramidase activator) (Sphingolipid activator protein 2) (SAP-2); Saposin D (Protein C) (Component C)] - Homo sapiens (Human)	HUMAN	1.12269	0.0780292	1.13906	1.18408	0.000926331	1.09244	1.41107	0.000199348	1.16836
164	14.64	14.64	43.2532	P48643|TCPE_HUMAN	T-complex protein 1 subunit epsilon (TCP-1-epsilon) (CCT-epsilon) - Homo sapiens (Human)	HUMAN	1.0674	0.209032	1.1102	1.02003	0.792284	1.16612	0.957613	0.485274	1.13467
165	14.62	14.62	30.8571	P17655|CAN2_HUMAN	Calpain-2 catalytic subunit precursor (EC 3.4.22.53) (Calpain-2 large subunit) (Calcium-activated neutral proteinase 2) (CANP 2) (Calpain M-type) (M-calpain) (Millimolar-calpain) (Calpain large polypeptide L2) - Homo sapiens (Human)	HUMAN	0.887918	0.0729819	1.14339	0.867196	0.175322	1.25043	0.736167	0.00673448	1.20336
166	14.61	14.62	47.3333	Q9Y6N5|SQRD_HUMAN	Sulfide:quinone oxidoreductase, mitochondrial precursor (EC 1.-.-.-) - Homo sapiens (Human)	HUMAN	0.780485	0.0173245	1.214	0.775517	0.0493245	1.28827	0.729275	0.00248555	1.18779
167	14.6	14.63	22.382	P27708|PYR1_HUMAN	CAD protein [Includes: Glutamine-dependent carbamoyl-phosphate synthase (EC 6.3.5.5); Aspartate carbamoyltransferase (EC 2.1.3.2); Dihydroorotase (EC 3.5.2.3)] - Homo sapiens (Human)	HUMAN	1.30175	0.018141	1.20881	1.28921	0.0276136	1.23977	1.48238	0.00262613	1.21571
168	14.53	14.54	40.5152	P24752|THIL_HUMAN	Acetyl-CoA acetyltransferase, mitochondrial precursor (EC 2.3.1.9) (Acetoacetyl-CoA thiolase) (T2) - Homo sapiens (Human)	HUMAN	0.931331	0.262877	1.1419	0.859367	0.0375706	1.15157	0.866374	0.111952	1.20125
169	14.51	14.51	38.2562	P36871|PGM1_HUMAN	Phosphoglucomutase-1 (EC 5.4.2.2) (Glucose phosphomutase 1) (PGM 1) - Homo sapiens (Human)	HUMAN	0.848359	0.054119	1.1829	0.989334	0.85476	1.13422	0.934034	0.189028	1.11324
170	14.36	14.36	46.2462	P13804|ETFA_HUMAN	Electron transfer flavoprotein subunit alpha, mitochondrial precursor (Alpha-ETF) - Homo sapiens (Human)	HUMAN	0.996086	0.952129	1.1467	0.84359	0.0119321	1.13513	0.883839	0.136324	1.18196
171	14.36	14.36	40.9091	P63241|IF5A1_HUMAN	Eukaryotic translation initiation factor 5A-1 (eIF-5A-1) (eIF-5A1) (Eukaryotic initiation factor 5A isoform 1) (eIF-5A) (eIF-4D) (Rev-binding factor) - Homo sapiens (Human)	HUMAN	1.02997	0.421669	1.07574	1.11191	0.0207955	1.0935	1.11981	0.00466788	1.08012
172	14.31	14.34	29.3069	P22102|PUR2_HUMAN	Trifunctional purine biosynthetic protein adenosine-3 [Includes: Phosphoribosylamine--glycine ligase (EC 6.3.4.13) (GARS) (Glycinamide ribonucleotide synthetase) (Phosphoribosylglycinamide synthetase); Phosphoribosylformylglycinamidine cyclo-ligase (EC 6.3.3.1) (AIRS) (Phosphoribosyl-aminoimidazole synthetase) (AIR synthase); Phosphoribosylglycinamide formyltransferase (EC 2.1.2.2) (GART) (GAR tr…	HUMAN	1.21443	0.0667854	1.23699	1.15533	0.33737	1.40342	1.26629	0.0088466	1.16365
173	14.21	14.22	24.878	Q86VP6|CAND1_HUMAN	Cullin-associated NEDD8-dissociated protein 1 (Cullin-associated and neddylation-dissociated protein 1) (p120 CAND1) (TBP-interacting protein TIP120A) (TBP-interacting protein of 120 kDa A) - Homo sapiens (Human)	HUMAN	1.01296	0.441262	1.04276	1.04554	0.408239	1.14332	1.00679	0.921551	1.19611
174	14.21	14.21	59.322	P08865|RSSA_HUMAN	40S ribosomal protein SA (p40) (34/67 kDa laminin receptor) (Colon carcinoma laminin-binding protein) (NEM/1CHD4) (Multidrug resistance-associated protein MGr1-Ag) - Homo sapiens (Human)	HUMAN	1.09055	0.116574	1.11714	1.21004	0.0431485	1.20211	1.10359	0.0752001	1.11598
175	14.2	14.2	69.697	P30050|RL12_HUMAN	60S ribosomal protein L12 - Homo sapiens (Human)	HUMAN	1.0013	0.989488	1.23472	1.08182	0.296259	1.1699	1.02682	0.71809	1.17028
176	14.12	14.31	29.4858	P53618|COPB_HUMAN	Coatomer subunit beta (Beta-coat protein) (Beta-COP) - Homo sapiens (Human)	HUMAN	1.2063	0.0607482	1.21931	1.18594	0.0995742	1.23512	1.25128	0.00106311	1.1091
177	14	14	51.462	P19105|MLRM_HUMAN	Myosin regulatory light chain 2, nonsarcomeric (Myosin RLC) - Homo sapiens (Human)	HUMAN	1.12116	0.185571	1.19418	1.0842	0.440839	1.2473	0.999482	0.99582	1.2335
178	13.86	24.9	67.7551	P27348|1433T_HUMAN	14-3-3 protein theta (14-3-3 protein tau) (14-3-3 protein T-cell) (HS1 protein) - Homo sapiens (Human)	HUMAN	1.03015	0.812589	1.33019	1.01575	0.866518	1.23615	1.24585	0.0747821	1.28215
179	13.86	13.86	48.8938	P49411|EFTU_HUMAN	Elongation factor Tu, mitochondrial precursor (EF-Tu) (P43) - Homo sapiens (Human)	HUMAN	0.985683	0.784606	1.11539	0.93396	0.146514	1.09921	0.771619	0.00054926	1.13984
180	13.85	13.85	41.6268	P50454|SERPH_HUMAN	Serpin H1 precursor (Collagen-binding protein) (Colligin) (47 kDa heat shock protein) (Rheumatoid arthritis-related antigen RA-A47) (Arsenic-transactivated protein 3) (AsTP3) (Proliferation-inducing gene 14 protein) - Homo sapiens (Human)	HUMAN	1.2591	0.0144786	1.19223	1.55005	0.000426581	1.21966	1.07158	0.5281	1.26093
181	13.82	13.83	58.8235	P52565|GDIR_HUMAN	Rho GDP-dissociation inhibitor 1 (Rho GDI 1) (Rho-GDI alpha) - Homo sapiens (Human)	HUMAN	0.893187	0.129614	1.16093	0.827284	0.0858805	1.24444	0.919485	0.427753	1.24044
182	13.74	13.74	22.4409	Q08211|DHX9_HUMAN	ATP-dependent RNA helicase A (EC 3.6.1.-) (Nuclear DNA helicase II) (NDH II) (DEAH box protein 9) - Homo sapiens (Human)	HUMAN	1.01866	0.814745	1.20292	1.29319	0.0323595	1.25779	1.16074	0.127144	1.22594
183	13.73	13.75	31.7317	Q9Y4L1|OXRP_HUMAN	150 kDa oxygen-regulated protein precursor (Orp150) (Hypoxia up-regulated 1) - Homo sapiens (Human)	HUMAN	1.05633	0.601514	1.2675	1.10785	0.293872	1.23398	1.20964	0.353147	1.56087
184	13.55	13.58	28.6885	P13010|KU86_HUMAN	ATP-dependent DNA helicase 2 subunit 2 (EC 3.6.1.-) (ATP-dependent DNA helicase II 80 kDa subunit) (Lupus Ku autoantigen protein p86) (Ku86) (Ku80) (86 kDa subunit of Ku antigen) (Thyroid-lupus autoantigen) (TLAA) (CTC box-binding factor 85 kDa subunit) (CTCBF) (CTC85) (Nuclear factor IV) (DNA-repair protein XRCC5) - Homo sapiens (Human)	HUMAN	0.881188	0.0473853	1.13297	0.91351	0.154781	1.1377	0.851516	0.0490266	1.17347
185	13.55	13.55	50.7042	P16403|H12_HUMAN	Histone H1.2 (Histone H1d) - Homo sapiens (Human)	HUMAN	0.868208	0.20526	1.27041	1.15872	0.287279	1.35328	1.21757	0.398425	1.66347
185	0.72	12.57	47.9452	P10412|H14_HUMAN	Histone H1.4 (Histone H1b) - Homo sapiens (Human)	HUMAN
185	0	11.85	40.2715	P16402|H13_HUMAN	Histone H1.3 (Histone H1c) - Homo sapiens (Human)	HUMAN
186	13.53	13.59	37.3641	O00429|DNM1L_HUMAN	Dynamin-1-like protein (EC 3.6.5.5) (Dynamin-like protein) (Dnm1p/Vps1p-like protein) (DVLP) (Dynamin family member proline-rich carboxyl-terminal domain less) (Dymple) (Dynamin-related protein 1) (Dynamin-like protein 4) (Dynamin-like protein IV) (HdynIV) - Homo sapiens (Human)	HUMAN	0.997733	0.984778	1.3377	1.00842	0.947235	1.36336	0.857325	0.268774	1.37472
187	13.45	13.45	54.4118	P46782|RS5_HUMAN	40S ribosomal protein S5 - Homo sapiens (Human)	HUMAN	1.04743	0.262755	1.0865	1.07473	0.178458	1.11287	0.992417	0.883063	1.11092
188	13.36	23.4	57.8704	Q04695|K1C17_HUMAN	Keratin, type I cytoskeletal 17 (Cytokeratin-17) (CK-17) (Keratin-17) (K17) (39.1) - Homo sapiens (Human)	HUMAN	1.3574	0.0287926	1.30143	1.2388	0.120021	1.33125	1.07279	0.481668	1.25767
189	13.27	13.28	25.7692	Q99798|ACON_HUMAN	Aconitate hydratase, mitochondrial precursor (EC 4.2.1.3) (Citrate hydro-lyase) (Aconitase) - Homo sapiens (Human)	HUMAN	0.889028	0.311265	1.28525	0.8993	0.060666	1.1187	0.742437	0.000974786	1.13845
190	13.12	13.14	35.0711	O00231|PSD11_HUMAN	26S proteasome non-ATPase regulatory subunit 11 (26S proteasome regulatory subunit S9) (26S proteasome regulatory subunit p44.5) - Homo sapiens (Human)	HUMAN	1.02825	0.662273	1.14976	0.951961	0.230732	1.0905	0.917472	0.261832	1.17674
191	13.08	13.08	35.5748	P13489|RINI_HUMAN	Ribonuclease inhibitor (Ribonuclease/angiogenin inhibitor 1) (RAI) (Placental ribonuclease inhibitor) (RNase inhibitor) (RI) - Homo sapiens (Human)	HUMAN	1.1341	0.196003	1.22607	0.932424	0.323883	1.16375	0.839375	0.0601011	1.20235
192	13.03	14.36	39.7674	P05783|K1C18_HUMAN	Keratin, type I cytoskeletal 18 (Cytokeratin-18) (CK-18) (Keratin-18) (K18) - Homo sapiens (Human)	HUMAN	0.939124	0.730802	1.53156	0.987269	0.954226	1.7263	1.21834	0.0187651	1.1634
193	12.97	13	56.962	P62280|RS11_HUMAN	40S ribosomal protein S11 - Homo sapiens (Human)	HUMAN	1.08459	0.17124	1.1277	1.12146	0.192173	1.19539	1.06596	0.422999	1.17902
194	12.91	12.91	56.0748	P27635|RL10_HUMAN	60S ribosomal protein L10 (QM protein) (Tumor suppressor QM) (Laminin receptor homolog) - Homo sapiens (Human)	HUMAN	1.07177	0.468944	1.22106	1.09005	0.44941	1.26974	1.00768	0.956357	1.34231
195	12.9	12.95	60.7509	P15880|RS2_HUMAN	40S ribosomal protein S2 (S4) (LLRep3 protein) - Homo sapiens (Human)	HUMAN	1.09707	0.178987	1.14787	1.15894	0.0453628	1.15513	1.07397	0.369801	1.1739
196	12.9	12.9	50	P62826|RAN_HUMAN	GTP-binding nuclear protein Ran (GTPase Ran) (Ras-like protein TC4) (Androgen receptor-associated protein 24) - Homo sapiens (Human)	HUMAN	0.922081	0.462529	1.25769	0.953717	0.55387	1.18346	0.891664	0.363837	1.29812
197	12.88	12.88	37.0629	Q16555|DPYL2_HUMAN	Dihydropyrimidinase-related protein 2 (DRP-2) (Collapsin response mediator protein 2) (CRMP-2) (N2A3) - Homo sapiens (Human)	HUMAN	0.709118	0.184579	1.81469	0.706968	0.239218	2.00711	0.553593	0.052554	1.82394
198	12.86	12.88	32.6946	Q13263|TIF1B_HUMAN	Transcription intermediary factor 1-beta (TIF1-beta) (Tripartite motif-containing protein 28) (Nuclear corepressor KAP-1) (KRAB-associated protein 1) (KAP-1) (KRAB-interacting protein 1) (KRIP-1) (RING finger protein 96) - Homo sapiens (Human)	HUMAN	1.04441	0.656185	1.25494	1.02287	0.586473	1.10111	0.869652	0.214578	1.27926
199	12.8	12.84	63.8158	P62269|RS18_HUMAN	40S ribosomal protein S18 (Ke-3) (Ke3) - Homo sapiens (Human)	HUMAN	1.01402	0.857776	1.17775	1.07997	0.439147	1.22911	1.02737	0.78217	1.22682
200	12.75	12.75	27.4262	P55084|ECHB_HUMAN	Trifunctional enzyme subunit beta, mitochondrial precursor (TP-beta) [Includes: 3-ketoacyl-CoA thiolase (EC 2.3.1.16) (Acetyl-CoA acyltransferase) (Beta-ketothiolase)] - Homo sapiens (Human)	HUMAN	1.02941	0.679797	1.15623	1.0237	0.802055	1.2142	1.27311	0.00323582	1.16044
201	12.72	12.73	32.0175	Q9Y265|RUVB1_HUMAN	RuvB-like 1 (EC 3.6.1.-) (49 kDa TATA box-binding protein-interacting protein) (49 kDa TBP-interacting protein) (TIP49a) (Pontin 52) (Nuclear matrix protein 238) (NMP 238) (54 kDa erythrocyte cytosolic protein) (ECP-54) (TIP60-associated protein 54-alpha) (TAP54-alpha) - Homo sapiens (Human)	HUMAN	1.05745	0.452396	1.84196	1.14662	0.356547	2.97443	0.955286	0.917541	86.6817
202	12.68	12.69	50.6203	P39023|RL3_HUMAN	60S ribosomal protein L3 (HIV-1 TAR RNA-binding protein B) (TARBP-B) - Homo sapiens (Human)	HUMAN	0.926103	0.211339	1.13443	1.01695	0.727325	1.10723	1.00701	0.930057	1.18253
203	12.63	12.71	23.2672	P15924|DESP_HUMAN	Desmoplakin (DP) (250/210 kDa paraneoplastic pemphigus antigen) - Homo sapiens (Human)	HUMAN	1.06967	0.51433	1.25162	1.13553	0.238969	1.25905	1.17661	0.148104	1.26401
204	12.54	12.54	45.1178	P46777|RL5_HUMAN	60S ribosomal protein L5 - Homo sapiens (Human)	HUMAN	0.974364	0.690349	1.14535	1.03333	0.578114	1.13024	0.977861	0.780303	1.18293
205	12.53	12.53	43.1262	P26599|PTBP1_HUMAN	Polypyrimidine tract-binding protein 1 (PTB) (Heterogeneous nuclear ribonucleoprotein I) (hnRNP I) (57 kDa RNA-binding protein PPTB-1) - Homo sapiens (Human)	HUMAN	1.03069	0.741408	1.21534	0.906562	0.221421	1.18246	0.875868	0.10808	1.18215
206	12.47	12.47	22.9692	P07384|CAN1_HUMAN	Calpain-1 catalytic subunit (EC 3.4.22.52) (Calpain-1 large subunit) (Calcium-activated neutral proteinase 1) (CANP 1) (Calpain mu-type) (muCANP) (Micromolar-calpain) - Homo sapiens (Human)	HUMAN	0.953379	0.758322	1.43725	0.910732	0.493784	1.36904	0.674022	0.119936	1.70357
207	12.46	12.59	20.0438	Q99613|IF38_HUMAN	Eukaryotic translation initiation factor 3 subunit 8 (eIF3 p110) (eIF3c) - Homo sapiens (Human)	HUMAN	1.24176	0.0282965	1.20551	1.28062	0.00929446	1.18503	1.40317	0.00446447	1.22583
208	12.31	12.34	54.9801	Q92688|AN32B_HUMAN	Acidic leucine-rich nuclear phosphoprotein 32 family member B (PHAPI2 protein) (Silver-stainable protein SSP29) (Acidic protein rich in leucines) - Homo sapiens (Human)	HUMAN	1.12524	0.157372	1.18767	1.18764	0.0876454	1.22375	1.09202	0.389968	1.24172
209	12.31	12.31	30.3876	P13667|PDIA4_HUMAN	Protein disulfide-isomerase A4 precursor (EC 5.3.4.1) (Protein ERp-72) (ERp72) - Homo sapiens (Human)	HUMAN	0.849231	0.0989593	1.22375	0.988776	0.90904	1.24699	0.93011	0.491618	1.25685
210	12.22	12.22	74.4828	P39019|RS19_HUMAN	40S ribosomal protein S19 - Homo sapiens (Human)	HUMAN	1.07301	0.346576	1.16511	1.14727	0.0130524	1.11071	1.16639	0.0345021	1.15201
211	12.21	12.21	62.3288	P62249|RS16_HUMAN	40S ribosomal protein S16 - Homo sapiens (Human)	HUMAN	1.16975	0.0182635	1.13551	1.21598	0.000341327	1.09855	1.07666	0.345561	1.17259
212	12.19	12.19	35.1724	Q01105|SET_HUMAN	Protein SET (Phosphatase 2A inhibitor I2PP2A) (I-2PP2A) (Template-activating factor I) (TAF-I) (HLA-DR-associated protein II) (PHAPII) (Inhibitor of granzyme A-activated DNase) (IGAAD) - Homo sapiens (Human)	HUMAN	1.22816	0.00137098	1.12764	1.06638	0.362507	1.15248	0.972676	0.694642	1.15331
213	12.05	12.05	68.3673	P04080|CYTB_HUMAN	Cystatin-B (Stefin-B) (Liver thiol proteinase inhibitor) (CPI-B) - Homo sapiens (Human)	HUMAN	0.989203	0.92619	1.3065	0.799165	0.0410128	1.23555	0.975799	0.824054	1.28533
214	12.02	12.02	47.8431	P38117|ETFB_HUMAN	Electron transfer flavoprotein subunit beta (Beta-ETF) - Homo sapiens (Human)	HUMAN	1.00791	0.905861	1.15265	0.913482	0.275739	1.18964	0.672507	1.2639e-05	1.12421
215	12.01	12.01	51.4706	P61353|RL27_HUMAN	60S ribosomal protein L27 - Homo sapiens (Human)	HUMAN	1.11503	0.117528	1.14883	1.08927	0.468334	1.27165	1.07057	0.457484	1.2061
216	12	12	63.5514	P30044|PRDX5_HUMAN	Peroxiredoxin-5, mitochondrial precursor (EC 1.11.1.15) (Prx-V) (Peroxisomal antioxidant enzyme) (PLP) (Thioredoxin reductase) (Thioredoxin peroxidase PMP20) (Antioxidant enzyme B166) (AOEB166) (TPx type VI) (Liver tissue 2D-page spot 71B) (Alu corepressor 1) - Homo sapiens (Human)	HUMAN	0.9629	0.488898	1.11784	0.920856	0.225743	1.14668	1.02593	0.676619	1.13359
217	12	12	51.6779	P62158|CALM_HUMAN	Calmodulin (CaM) - Homo sapiens (Human)	HUMAN	0.896664	0.032126	1.10411	0.947292	0.235694	1.09575	0.935435	0.170374	1.10189
218	11.95	11.95	50.3448	P61254|RL26_HUMAN	60S ribosomal protein L26 - Homo sapiens (Human)	HUMAN	1.01225	0.883679	1.19591	1.14434	0.138155	1.20395	1.04249	0.591225	1.18007
219	11.93	11.93	41.2451	P62917|RL8_HUMAN	60S ribosomal protein L8 - Homo sapiens (Human)	HUMAN	1.14095	0.0058712	1.09241	1.19351	0.00888062	1.13543	1.00789	0.895101	1.13142
220	11.86	11.86	57.6613	P18124|RL7_HUMAN	60S ribosomal protein L7 - Homo sapiens (Human)	HUMAN	1.06995	0.237158	1.12414	1.13181	0.239376	1.2403	0.985387	0.89902	1.27514
221	11.84	11.86	42.3237	P78417|GSTO1_HUMAN	Glutathione transferase omega-1 (EC 2.5.1.18) (GSTO 1-1) - Homo sapiens (Human)	HUMAN	1.02703	0.734792	1.18407	1.11214	0.154142	1.16382	1.24016	0.037743	1.22264
222	11.77	11.77	54.0284	P26373|RL13_HUMAN	60S ribosomal protein L13 (Breast basic conserved protein 1) - Homo sapiens (Human)	HUMAN	1.06477	0.353484	1.15324	1.25048	0.00475116	1.15134	1.09021	0.203358	1.1509
223	11.74	11.75	35.4339	O60716|CTND1_HUMAN	Catenin delta-1 (p120 catenin) (p120(ctn)) (Cadherin-associated Src substrate) (CAS) (p120(cas)) - Homo sapiens (Human)	HUMAN	0.879643	0.618784	10.8893	1.14811	0.0366837	1.10654	1.08984	0.222263	1.23561
224	11.7	11.7	34.5794	Q13838|UAP56_HUMAN	Spliceosome RNA helicase BAT1 (EC 3.6.1.-) (DEAD box protein UAP56) (56 kDa U2AF65-associated protein) (ATP-dependent RNA helicase p47) (HLA-B-associated transcript-1) - Homo sapiens (Human)	HUMAN	1.12998	0.472594	1.49876	1.20248	0.177237	1.34336	1.1205	0.409591	1.36908
225	11.55	11.56	32.2816	Q00839|HNRPU_HUMAN	Heterogeneous nuclear ribonucleoprotein U (hnRNP U) (Scaffold attachment factor A) (SAF-A) (p120) (pp120) - Homo sapiens (Human)	HUMAN	0.831972	0.0275255	1.17421	0.997439	0.975062	1.18755	0.836597	0.240276	1.36622
226	11.52	12.25	45.7831	P62753|RS6_HUMAN	40S ribosomal protein S6 (Phosphoprotein NP33) - Homo sapiens (Human)	HUMAN	1.04626	0.459709	1.1368	1.08731	0.327612	1.19568	1.15742	0.0387475	1.14725
227	11.52	11.52	34.1954	P40121|CAPG_HUMAN	Macrophage-capping protein (Actin-regulatory protein CAP-G) - Homo sapiens (Human)	HUMAN	0.876003	0.35254	1.35008	0.798705	0.0546331	1.2587	1.16607	0.154261	1.24735
228	11.49	11.49	38.0546	Q9UHD8|SEPT9_HUMAN	Septin-9 (MLL septin-like fusion protein) (MLL septin-like fusion protein MSF-A) (Ovarian/Breast septin) (Ov/Br septin) (Septin D1) - Homo sapiens (Human)	HUMAN	0.907291	0.063942	1.11216	0.786765	0.108809	1.38214	0.739993	0.0777171	1.41861
229	11.32	11.38	18.5374	Q9P2J5|SYLC_HUMAN	Leucyl-tRNA synthetase, cytoplasmic (EC 6.1.1.4) (Leucine--tRNA ligase) (LeuRS) - Homo sapiens (Human)	HUMAN	1.15338	0.0815579	1.17842	1.02662	0.544685	1.09693	1.02682	0.657126	1.1362
230	11.28	11.28	35.3116	P37837|TALDO_HUMAN	Transaldolase (EC 2.2.1.2) - Homo sapiens (Human)	HUMAN	0.972305	0.788874	1.24848	0.900586	0.201253	1.18295	0.920627	0.44408	1.25572
231	11.27	11.27	69.5876	P46781|RS9_HUMAN	40S ribosomal protein S9 - Homo sapiens (Human)	HUMAN	1.1082	0.269503	1.21333	1.21524	0.0655258	1.23343	1.09761	0.363233	1.24124
232	11.26	14.13	52.8662	Q15233|NONO_HUMAN	Non-POU domain-containing octamer-binding protein (NonO protein) (54 kDa nuclear RNA- and DNA-binding protein) (p54(nrb)) (p54nrb) (55 kDa nuclear protein) (NMT55) (DNA-binding p52/p100 complex, 52 kDa subunit) - Homo sapiens (Human)	HUMAN	0.984365	0.720846	1.53263	1.27229	0.304704	2.13275	1.09665	0.542828	1.72655
233	11.24	11.24	43.5986	P00491|PNPH_HUMAN	Purine nucleoside phosphorylase (EC 2.4.2.1) (Inosine phosphorylase) (PNP) - Homo sapiens (Human)	HUMAN	1.35738	0.0126868	1.23748	1.22743	0.143162	1.34685	1.3286	0.0202546	1.24338
234	11.22	11.22	41.517	P14868|SYDC_HUMAN	Aspartyl-tRNA synthetase, cytoplasmic (EC 6.1.1.12) (Aspartate--tRNA ligase) (AspRS) (Cell proliferation-inducing gene 40 protein) - Homo sapiens (Human)	HUMAN	1.26838	0.0376153	1.24703	1.00249	0.96617	1.14783	0.963437	0.678185	1.21715
235	11.19	11.21	44.0605	Q9Y230|RUVB2_HUMAN	RuvB-like 2 (EC 3.6.1.-) (48 kDa TATA box-binding protein-interacting protein) (48 kDa TBP-interacting protein) (TIP49b) (Repressing pontin 52) (Reptin 52) (51 kDa erythrocyte cytosolic protein) (ECP-51) (TIP60-associated protein 54-beta) (TAP54-beta) - Homo sapiens (Human)	HUMAN	1.14257	0.35542	1.3627	1.33923	0.059244	1.35779	1.12166	0.38423	1.33324
236	11.19	11.21	61.9048	P31949|S10AB_HUMAN	Protein S100-A11 (S100 calcium-binding protein A11) (Protein S100C) (Calgizzarin) (MLN 70) - Homo sapiens (Human)	HUMAN	1.19922	5.96049e-06	1.07667	1.26593	1.12426e-09	1.06922	1.3508	1.48932e-12	1.0725
237	11.11	11.17	24.7885	Q01082|SPTB2_HUMAN	Spectrin beta chain, brain 1 (Spectrin, non-erythroid beta chain 1) (Beta-II spectrin) (Fodrin beta chain) - Homo sapiens (Human)	HUMAN	0.939089	0.77537	1.77081	1.00514	0.985536	1.99817	1.37902	0.207915	1.77102
238	11.09	11.09	68.3099	Q14019|COTL1_HUMAN	Coactosin-like protein - Homo sapiens (Human)	HUMAN	0.970366	0.756241	1.22923	0.953266	0.699901	1.30231	0.870783	0.0599926	1.15626
239	11.08	11.08	41.9178	P52272|HNRPM_HUMAN	Heterogeneous nuclear ribonucleoprotein M (hnRNP M) - Homo sapiens (Human)	HUMAN	0.78525	0.0263447	1.22387	0.904633	0.37081	1.28863	0.734336	0.0302925	1.30708
240	10.97	10.97	61.4815	P09382|LEG1_HUMAN	Galectin-1 (Lectin galactoside-binding soluble 1) (Beta-galactoside-binding lectin L-14-I) (Lactose-binding lectin 1) (S-Lac lectin 1) (Galaptin) (14 kDa lectin) (HPL) (HBL) (Putative MAPK-activating protein MP12) - Homo sapiens (Human)	HUMAN	0.934702	0.220354	1.11742	0.993224	0.916244	1.14173	0.884223	0.0678915	1.14211
241	10.96	10.99	29.6137	O75390|CISY_HUMAN	Citrate synthase, mitochondrial precursor (EC 2.3.3.1) - Homo sapiens (Human)	HUMAN	1.01028	0.90551	1.21225	1.01725	0.883577	1.29281	0.866987	0.344926	1.3881
242	10.96	10.97	29.8188	P04843|RIB1_HUMAN	Dolichyl-diphosphooligosaccharide--protein glycosyltransferase 67 kDa subunit precursor (EC 2.4.1.119) (Ribophorin I) (RPN-I) - Homo sapiens (Human)	HUMAN	0.918939	0.11835	1.1476	1.0352	0.812956	1.73812	0.988867	0.921001	1.39187
243	10.94	11.17	24.0196	P53621|COPA_HUMAN	Coatomer subunit alpha (Alpha-coat protein) (Alpha-COP) (HEPCOP) (HEP-COP) [Contains: Xenin (Xenopsin-related peptide); Proxenin] - Homo sapiens (Human)	HUMAN	0.950263	0.359995	1.12881	0.967533	0.821562	1.3862	0.982891	0.889129	1.3262
244	10.92	10.92	28.5347	Q15008|PSMD6_HUMAN	26S proteasome non-ATPase regulatory subunit 6 (26S proteasome regulatory subunit S10) (p42A) (Proteasome regulatory particle subunit p44S10) (Phosphonoformate immuno-associated protein 4) (Breast cancer-associated protein SGA-113M) - Homo sapiens (Human)	HUMAN	1.13864	0.0119602	1.08596	1.05843	0.553545	1.27644	0.994732	0.937546	1.19223
245	10.89	19.39	49.2958	P09493|TPM1_HUMAN	Tropomyosin-1 alpha chain (Alpha-tropomyosin) - Homo sapiens (Human)	HUMAN
246	10.89	11.11	34.6241	P17980|PRS6A_HUMAN	26S protease regulatory subunit 6A (Proteasome 26S subunit ATPase 3) (Tat-binding protein 1) (TBP-1) (Proteasome subunit P50) - Homo sapiens (Human)	HUMAN	0.95256	0.14621	1.08252	0.906861	0.582963	1.66051	0.864551	0.319487	1.47556
247	10.87	10.9	21.1045	P09874|PARP1_HUMAN	Poly [ADP-ribose] polymerase 1 (EC 2.4.2.30) (PARP-1) (ADPRT) (NAD(+) ADP-ribosyltransferase 1) (Poly[ADP-ribose] synthetase 1) - Homo sapiens (Human)	HUMAN	0.978511	0.854658	1.41419	0.891056	0.324492	1.31191	0.78863	0.162713	1.50712
248	10.76	10.77	50.8897	P29692|EF1D_HUMAN	Elongation factor 1-delta (EF-1-delta) (Antigen NY-CO-4) - Homo sapiens (Human)	HUMAN	0.907484	0.207918	1.17428	0.897152	0.378883	1.30379	0.983398	0.897106	1.32472
249	10.75	10.75	34.7722	P27797|CALR_HUMAN	Calreticulin precursor (CRP55) (Calregulin) (HACBP) (ERp60) (grp60) - Homo sapiens (Human)	HUMAN	0.781331	0.00256202	1.15885	0.880024	0.122528	1.1805	1.052	0.624549	1.23933
250	10.7	14.8	45.0151	O00571|DDX3X_HUMAN	ATP-dependent RNA helicase DDX3X (EC 3.6.1.-) (DEAD box protein 3, X-chromosomal) (Helicase-like protein 2) (HLP2) (DEAD box, X isoform) - Homo sapiens (Human)	HUMAN	1.18784	0.0973019	1.28358	1.2506	0.20459	1.55338	1.33572	0.174569	1.8264
251	10.68	10.69	33.5548	Q07065|CKAP4_HUMAN	Cytoskeleton-associated protein 4 (63 kDa membrane protein) (p63) - Homo sapiens (Human)	HUMAN	1.10593	0.191841	1.21031	1.33828	0.409788	2.63874	0.934197	0.711493	1.70325
252	10.66	10.66	44.5727	P35998|PRS7_HUMAN	26S protease regulatory subunit 7 (Proteasome 26S subunit ATPase 2) (Protein MSS1) - Homo sapiens (Human)	HUMAN	1.065	0.22991	1.17202	0.995335	0.985712	2.70668	1.04683	0.552239	1.32062
253	10.6	10.65	51.2255	Q8NC51|PAIRB_HUMAN	Plasminogen activator inhibitor 1 RNA-binding protein (PAI1 RNA-binding protein 1) (PAI-RBP1) (SERPINE1 mRNA-binding protein 1) - Homo sapiens (Human)	HUMAN	0.96168	0.722506	1.26912	1.01121	0.841611	1.12871	1.06722	0.498896	1.22946
254	10.51	10.51	58.3942	P46779|RL28_HUMAN	60S ribosomal protein L28 - Homo sapiens (Human)	HUMAN	1.08269	0.206549	1.14258	1.17727	0.0902578	1.21577	1.02979	0.693664	1.18023
255	10.47	10.47	55.6017	O00299|CLIC1_HUMAN	Chloride intracellular channel protein 1 (Nuclear chloride ion channel 27) (NCC27) (Chloride channel ABP) (Regulatory nuclear chloride ion channel protein) (hRNCC) - Homo sapiens (Human)	HUMAN	0.846549	0.0239541	1.14708	0.852034	0.00269894	1.09018	0.99627	0.971875	1.25897
256	10.38	10.39	39.9586	P52209|6PGD_HUMAN	6-phosphogluconate dehydrogenase, decarboxylating (EC 1.1.1.44) - Homo sapiens (Human)	HUMAN	1.1247	0.171604	1.19778	1.13651	0.221284	1.25282	1.09375	0.540901	1.39063
257	10.27	10.33	30.5816	O43175|SERA_HUMAN	D-3-phosphoglycerate dehydrogenase (EC 1.1.1.95) (3-PGDH) - Homo sapiens (Human)	HUMAN	1.07423	0.756227	1.95431	1.08231	0.570411	1.4862	0.932055	0.697883	1.96508
258	10.25	10.25	45.8204	P52895|AK1C2_HUMAN	Aldo-keto reductase family 1 member C2 (EC 1.-.-.-) (Trans-1,2-dihydrobenzene-1,2-diol dehydrogenase) (EC 1.3.1.20) (Type III 3-alpha-hydroxysteroid dehydrogenase) (EC 1.1.1.213) (3-alpha-HSD3) (Chlordecone reductase homolog HAKRD) (Dihydrodiol dehydrogenase/bile acid-binding protein) (DD/BABP) (Dihydrodiol dehydrogenase 2) (DD2) - Homo sapiens (Human)	HUMAN
259	10.24	10.24	71.0526	P05386|RLA1_HUMAN	60S acidic ribosomal protein P1 - Homo sapiens (Human)	HUMAN	1.10802	0.108101	1.13459	0.901487	0.0582866	1.11357	0.905724	0.128897	1.13812
260	10.21	10.22	29.6569	P05455|LA_HUMAN	Lupus La protein (Sjoegren syndrome type B antigen) (SS-B) (La ribonucleoprotein) (La autoantigen) - Homo sapiens (Human)	HUMAN	1.04427	0.747385	1.38703	0.923851	0.399641	1.24766	1.05267	0.740484	1.45776
261	10.17	14.6	31.0023	Q92598|HS105_HUMAN	Heat-shock protein 105 kDa (Heat shock 110 kDa protein) (Antigen NY-CO-25) - Homo sapiens (Human)	HUMAN	1.18054	0.291019	2.82153	1.32495	0.361116	2.80363	1.07037	0.620998	3.581
262	10.15	10.2	23.1544	Q9NQC3|RTN4_HUMAN	Reticulon-4 (Neurite outgrowth inhibitor) (Nogo protein) (Foocen) (Neuroendocrine-specific protein) (NSP) (Neuroendocrine-specific protein C homolog) (RTN-x) (Reticulon-5) - Homo sapiens (Human)	HUMAN	0.884252	0.0964539	1.16369	0.985422	0.884233	1.24828	1.27793	0.0648474	1.30192
263	10.13	10.44	62.8205	P62750|RL23A_HUMAN	60S ribosomal protein L23a - Homo sapiens (Human)	HUMAN	1.06287	0.384138	1.15669	1.10613	0.276049	1.20942	0.993352	0.932815	1.18138
264	10.1	10.1	38.5892	P20618|PSB1_HUMAN	Proteasome subunit beta type 1 precursor (EC 3.4.25.1) (Proteasome component C5) (Macropain subunit C5) (Multicatalytic endopeptidase complex subunit C5) (Proteasome gamma chain) - Homo sapiens (Human)	HUMAN	1.10013	0.162661	1.15251	1.15899	0.0513088	1.16018	0.964767	0.584905	1.15399
265	10.09	10.82	38.0198	Q14533|KRT81_HUMAN	Keratin type II cuticular Hb1 (Type II hair keratin Hb1) (ghHKb1) (ghHb1) (Keratin-81) (K81) (K2.9) (MLN 137) - Homo sapiens (Human)	HUMAN	0.587196	0.00573389	1.37856	0.447748	0.00987944	1.71882	0.346635	0.0151517	2.19028
265	0	10.8	35.3909	O43790|KRT86_HUMAN	Keratin type II cuticular Hb6 (Type II hair keratin Hb6) (Keratin-86) (K86) (K2.11) - Homo sapiens (Human)	HUMAN
266	10.09	10.62	51.9231	P23284|PPIB_HUMAN	Peptidyl-prolyl cis-trans isomerase B precursor (EC 5.2.1.8) (PPIase) (Rotamase) (Cyclophilin B) (S-cyclophilin) (SCYLP) (CYP-S1) - Homo sapiens (Human)	HUMAN	0.960541	0.807853	1.45786	0.848129	0.186833	1.30507	0.69511	0.0538249	1.4496
267	10.09	10.13	18.0205	O14980|XPO1_HUMAN	Exportin-1 (Exp1) (Chromosome region maintenance 1 protein homolog) - Homo sapiens (Human)	HUMAN	0.979699	0.884185	1.50974	0.857562	0.624968	2.46136	1.14958	0.341311	1.43139
268	10.04	10.04	24.4733	P38606|VATA_HUMAN	Vacuolar ATP synthase catalytic subunit A (EC 3.6.3.14) (V-ATPase subunit A) (Vacuolar proton pump subunit alpha) (V-ATPase 69 kDa subunit) (Vacuolar ATPase isoform VA68) - Homo sapiens (Human)	HUMAN	0.750532	0.0633941	1.4395	0.84422	0.0544781	1.20271	0.850902	0.44432	5.58858
269	10.03	10.04	29.4326	Q07021|C1QBP_HUMAN	Complement component 1 Q subcomponent-binding protein, mitochondrial precursor (Glycoprotein gC1qBP) (C1qBP) (GC1q-R protein) (Hyaluronan-binding protein 1) (Mitochondrial matrix protein p32) (p33) - Homo sapiens (Human)	HUMAN	0.997171	0.950854	1.09697	1.05249	0.335483	1.11175	0.879793	0.0367794	1.12723
270	10	10.07	40.6484	Q13561|DCTN2_HUMAN	Dynactin subunit 2 (Dynactin complex 50 kDa subunit) (50 kDa dynein-associated polypeptide) (p50 dynamitin) (DCTN-50) - Homo sapiens (Human)	HUMAN	0.997158	0.968554	1.17911	1.08792	0.274231	1.18295	1.26262	0.020447	1.20312
271	10	10.02	32.7338	Q9Y6M1|IF2B2_HUMAN	Insulin-like growth factor 2 mRNA-binding protein 2 (IGF2 mRNA-binding protein 2) (IGF-II mRNA-binding protein 2) (IMP-2) (Hepatocellular carcinoma autoantigen p62) (VICKZ family member 2) - Homo sapiens (Human)	HUMAN	0.876843	0.456183	4.28247	0.972929	0.913544	2.61749	1.22958	0.416048	2.39693
272	10	10	32.8267	Q9Y5K5|UCHL5_HUMAN	Ubiquitin carboxyl-terminal hydrolase isozyme L5 (EC 3.4.19.12) (UCH-L5) (Ubiquitin thioesterase L5) (Ubiquitin C-terminal hydrolase UCH37) - Homo sapiens (Human)	HUMAN	1.11793	0.414097	1.59862	1.08887	0.323	1.32528	1.21299	0.199651	1.55285
273	10	10	38.7387	P06454|PTMA_HUMAN	Prothymosin alpha [Contains: Thymosin alpha-1] - Homo sapiens (Human)	HUMAN	1.13372	0.206272	1.22833	1.07522	0.521971	1.2792	0.909583	0.240382	1.18196
274	9.97	9.97	29.5213	Q9UNM6|PSD13_HUMAN	26S proteasome non-ATPase regulatory subunit 13 (26S proteasome regulatory subunit S11) (26S proteasome regulatory subunit p40.5) - Homo sapiens (Human)	HUMAN	1.02507	0.811245	1.27479	0.934066	0.181793	1.11688	0.940141	0.103358	1.08187
275	9.8	9.89	49.3088	P62906|RL10A_HUMAN	60S ribosomal protein L10a (CSA-19) - Homo sapiens (Human)	HUMAN	1.08944	0.127955	1.11867	1.13324	0.0235544	1.11283	1.00208	0.968699	1.11415
276	9.8	9.8	55.8252	O43399|TPD54_HUMAN	Tumor protein D54 (hD54) (Tumor protein D52-like 2) - Homo sapiens (Human)	HUMAN	1.04412	0.253693	1.10244	1.05853	0.629553	1.40224	1.10295	0.484862	1.42448
277	9.76	9.76	36.8263	P40925|MDHC_HUMAN	Malate dehydrogenase, cytoplasmic (EC 1.1.1.37) (Cytosolic malate dehydrogenase) - Homo sapiens (Human)	HUMAN	0.833924	0.00908434	1.13587	0.826592	0.0356773	1.19174	0.722013	2.42066e-05	1.10865
278	9.71	9.72	22.7357	Q6DD88|ATLA3_HUMAN	Atlastin-3 - Homo sapiens (Human)	HUMAN	0.805334	0.0193317	1.16162	0.8216	0.298705	1.57956	0.813145	0.153541	1.41383
279	9.71	9.71	37.9433	P10768|ESTD_HUMAN	S-formylglutathione hydrolase (EC 3.1.2.12) (FGH) (Esterase D) - Homo sapiens (Human)	HUMAN	1.01464	0.905519	1.34903	1.17443	0.112645	1.25868	1.02643	0.840694	1.40179
280	9.68	9.69	28	Q99733|NP1L4_HUMAN	Nucleosome assembly protein 1-like 4 (Nucleosome assembly protein 2) (NAP2) - Homo sapiens (Human)	HUMAN	0.898492	0.564237	1.6941	1.0475	0.809878	1.75474	0.986445	0.944108	1.76905
281	9.65	9.65	49.3023	P09429|HMGB1_HUMAN	High mobility group protein B1 (High mobility group protein 1) (HMG-1) - Homo sapiens (Human)	HUMAN	0.807162	0.000722807	1.11257	0.810011	0.0111773	1.16655	0.778717	0.000542961	1.12794
282	9.59	9.59	25.0909	Q14247|SRC8_HUMAN	Src substrate cortactin (Amplaxin) (Oncogene EMS1) - Homo sapiens (Human)	HUMAN	0.785124	0.601014	5.42837	0.879561	0.410812	1.70828	0.731881	0.0215546	1.22195
283	9.56	9.6	28.6645	Q96AG4|LRC59_HUMAN	Leucine-rich repeat-containing protein 59 - Homo sapiens (Human)	HUMAN	0.9285	0.220303	1.1373	0.980898	0.851106	1.25785	1.12484	0.124351	1.17118
284	9.48	9.56	32.8804	P51659|DHB4_HUMAN	Peroxisomal multifunctional enzyme type 2 (MFE-2) (D-bifunctional protein) (DBP) (17-beta-hydroxysteroid dehydrogenase 4) (17-beta-HSD 4) (D-3-hydroxyacyl-CoA dehydratase) (EC 4.2.1.107) (3-alpha,7-alpha,12-alpha-trihydroxy-5-beta-cholest-24-enoyl-CoA hydratase) (3-hydroxyacyl-CoA dehydrogenase) (EC 1.1.1.35) - Homo sapiens (Human)	HUMAN	0.97499	0.708239	1.17859	0.918561	0.381963	1.25599	0.882745	0.137092	1.19871
285	9.48	9.48	48.3444	P62277|RS13_HUMAN	40S ribosomal protein S13 - Homo sapiens (Human)	HUMAN	0.94764	0.609767	1.25536	1.08387	0.363864	1.20579	0.953173	0.673878	1.28332
286	9.41	9.41	34.5997	Q9NY33|DPP3_HUMAN	Dipeptidyl-peptidase 3 (EC 3.4.14.4) (Dipeptidyl-peptidase III) (DPP III) (Dipeptidyl aminopeptidase III) (Dipeptidyl arylamidase III) - Homo sapiens (Human)	HUMAN	0.875573	0.0621979	1.15661	1.01659	0.954694	2.1288	0.764873	0.238371	1.78774
287	9.41	9.41	20.9273	P05556|ITB1_HUMAN	Integrin beta-1 precursor (Fibronectin receptor subunit beta) (Integrin VLA-4 subunit beta) (CD29 antigen) - Homo sapiens (Human)	HUMAN	0.970137	0.826501	1.3704	0.945528	0.578022	1.25498	1.12534	0.272698	1.26442
288	9.41	9.41	51.9337	P61204|ARF3_HUMAN	ADP-ribosylation factor 3 - Homo sapiens (Human)	HUMAN	0.959801	0.742075	1.3811	0.931003	0.638073	1.47778	0.868824	0.49061	1.67349
288	0	9.41	51.3812	P84077|ARF1_HUMAN	ADP-ribosylation factor 1 - Homo sapiens (Human)	HUMAN
289	9.34	9.34	34.8199	Q8N1G4|LRC47_HUMAN	Leucine-rich repeat-containing protein 47 - Homo sapiens (Human)	HUMAN	1.00692	0.960474	1.43767	1.03322	0.830342	1.48697	1.09201	0.366005	1.27112
290	9.33	9.4	22.4779	P23229|ITA6_HUMAN	Integrin alpha-6 precursor (VLA-6) (CD49f antigen) [Contains: Integrin alpha-6 heavy chain; Integrin alpha-6 light chain] - Homo sapiens (Human)	HUMAN	1.38454	0.13299	1.61599	1.60076	0.0433231	1.56449	1.1868	0.0394013	1.17087
291	9.33	9.34	84.8485	P46783|RS10_HUMAN	40S ribosomal protein S10 - Homo sapiens (Human)	HUMAN	1.08866	0.150748	1.12498	1.02439	0.784973	1.19593	0.926001	0.362274	1.18494
292	9.22	17.16	48.9879	P61981|1433G_HUMAN	14-3-3 protein gamma (Protein kinase C inhibitor protein 1) (KCIP-1) - Homo sapiens (Human)	HUMAN	0.996187	0.983611	1.54733	1.05273	0.568066	1.24149	1.07148	0.285897	1.15515
293	9.13	9.13	40.0794	P33316|DUT_HUMAN	Deoxyuridine 5'-triphosphate nucleotidohydrolase, mitochondrial precursor (EC 3.6.1.23) (dUTPase) (dUTP pyrophosphatase) - Homo sapiens (Human)	HUMAN	0.815135	0.0499152	1.22658	1.03941	0.672102	1.26533	0.778704	0.237137	1.64848
294	9.06	9.06	35.3612	P25786|PSA1_HUMAN	Proteasome subunit alpha type 1 (EC 3.4.25.1) (Proteasome component C2) (Macropain subunit C2) (Multicatalytic endopeptidase complex subunit C2) (Proteasome nu chain) (30 kDa prosomal protein) (PROS-30) - Homo sapiens (Human)	HUMAN	0.924711	0.395543	1.23289	0.966225	0.691605	1.23379	0.973598	0.850844	1.39586
295	9.05	9.05	33.4091	P62191|PRS4_HUMAN	26S protease regulatory subunit 4 (P26s4) (Proteasome 26S subunit ATPase 1) - Homo sapiens (Human)	HUMAN	1.01462	0.932918	5.71874	1.15357	0.224054	1.42386	1.0108	0.971549	21.1563
296	9.02	9.02	25.5937	P30740|ILEU_HUMAN	Leukocyte elastase inhibitor (LEI) (Serpin B1) (Monocyte/neutrophil elastase inhibitor) (M/NEI) (EI) - Homo sapiens (Human)	HUMAN	1.13031	0.449693	1.46846	0.991165	0.961389	1.6133	2.00947	0.0355819	1.88233
297	9.01	9.01	50.5155	P00568|KAD1_HUMAN	Adenylate kinase isoenzyme 1 (EC 2.7.4.3) (ATP-AMP transphosphorylase) (AK1) (Myokinase) - Homo sapiens (Human)	HUMAN	1.03885	0.735774	1.316	1.00422	0.978626	1.50708	1.48356	0.0214135	1.35943
298	9	9.03	18.9944	O75131|CPNE3_HUMAN	Copine-3 (Copine III) - Homo sapiens (Human)	HUMAN	0.637166	0.0071322	1.27993	0.545095	0.00173874	1.2539	0.610733	0.00278404	1.23181
299	8.99	8.99	50.2347	P50914|RL14_HUMAN	60S ribosomal protein L14 (CAG-ISL 7) - Homo sapiens (Human)	HUMAN	0.973363	0.74237	1.19276	0.949769	0.569017	1.21315	0.935682	0.410471	1.18651
300	8.98	8.98	43.2	P17931|LEG3_HUMAN	Galectin-3 (Galactose-specific lectin 3) (Mac-2 antigen) (IgE-binding protein) (35 kDa lectin) (Carbohydrate-binding protein 35) (CBP 35) (Laminin-binding protein) (Lectin L-29) (L-31) (Galactoside-binding protein) (GALBP) - Homo sapiens (Human)	HUMAN	0.651859	0.00104332	1.23801	0.731604	0.00385197	1.20767	0.713465	0.00283347	1.21753
301	8.91	8.91	35.098	P07954|FUMH_HUMAN	Fumarate hydratase, mitochondrial precursor (EC 4.2.1.2) (Fumarase) - Homo sapiens (Human)	HUMAN	0.838211	0.0455173	1.1878	0.797213	0.000748302	1.10409	0.724148	0.00748249	1.23703
302	8.9	8.9	27.6265	P12268|IMDH2_HUMAN	Inosine-5'-monophosphate dehydrogenase 2 (EC 1.1.1.205) (IMP dehydrogenase 2) (IMPDH-II) (IMPD 2) - Homo sapiens (Human)	HUMAN	1.17834	0.135434	1.256	1.00262	0.982508	1.31278	1.19681	0.237182	1.38917
303	8.88	8.88	53.3333	P07741|APT_HUMAN	Adenine phosphoribosyltransferase (EC 2.4.2.7) (APRT) - Homo sapiens (Human)	HUMAN	1.03851	0.7612	1.31931	1.01002	0.934072	1.30344	0.870329	0.216868	1.26689
304	8.79	8.82	30.5525	Q8N163|K1967_HUMAN	Protein KIAA1967 (Deleted in breast cancer gene 1 protein) (DBC.1) (DBC-1) (p30 DBC) - Homo sapiens (Human)	HUMAN	0.908169	0.40268	1.48219	0.814997	0.152135	1.47586	0.776851	0.139598	1.57627
305	8.78	8.84	37.0253	P15121|ALDR_HUMAN	Aldose reductase (EC 1.1.1.21) (AR) (Aldehyde reductase) - Homo sapiens (Human)	HUMAN	0.29473	0.000572736	1.80718	0.405441	0.00191303	1.65395	0.395088	0.00263866	1.72657
306	8.73	8.73	16.129	P47897|SYQ_HUMAN	Glutaminyl-tRNA synthetase (EC 6.1.1.18) (Glutamine--tRNA ligase) (GlnRS) - Homo sapiens (Human)	HUMAN	1.07499			1.07028	0.694943	5.26477	0.998634	0.995034	9.27614
307	8.7	8.7	63.7097	Q15056|IF4H_HUMAN	Eukaryotic translation initiation factor 4H (eIF-4H) (Williams-Beuren syndrome chromosome region 1 protein) - Homo sapiens (Human)	HUMAN	1.02681	0.686743	1.18442	0.906692	0.353285	1.29584	0.951761	0.664313	1.34101
308	8.68	8.68	23.6045	P13797|PLST_HUMAN	Plastin-3 (T-plastin) - Homo sapiens (Human)	HUMAN	0.748552	0.690714	1063.07	0.65813	0.443279	85.0933	0.556504	0.152821	6.18877
309	8.63	8.63	26.5139	P09960|LKHA4_HUMAN	Leukotriene A-4 hydrolase (EC 3.3.2.6) (LTA-4 hydrolase) (Leukotriene A(4) hydrolase) - Homo sapiens (Human)	HUMAN	1.08602	0.63579	1.90028	0.860938	0.499616	2.19965	0.913449	0.697745	2.38376
310	8.63	8.63	28.9183	P36957|ODO2_HUMAN	Dihydrolipoyllysine-residue succinyltransferase component of 2-oxoglutarate dehydrogenase complex, mitochondrial precursor (EC 2.3.1.61) (Dihydrolipoamide succinyltransferase component of 2-oxoglutarate dehydrogenase complex) (E2) (E2K) - Homo sapiens (Human)	HUMAN	0.823533	0.00464361	1.09894	0.843267	0.124983	1.26879	0.818014	0.0838939	1.27105
311	8.6	8.6	30.0971	P11413|G6PD_HUMAN	Glucose-6-phosphate 1-dehydrogenase (EC 1.1.1.49) (G6PD) - Homo sapiens (Human)	HUMAN	1.02268	0.865538	1.36422	0.969025	0.805043	1.34777	1.12238	0.333283	1.30049
312	8.58	8.6	52.9851	P04632|CPNS1_HUMAN	Calpain small subunit 1 (CSS1) (Calcium-dependent protease small subunit 1) (Calcium-dependent protease small subunit) (CDPS) (Calpain regulatory subunit) (Calcium-activated neutral proteinase small subunit) (CANP small subunit) - Homo sapiens (Human)	HUMAN	0.979838	0.731321	1.12915	0.955628	0.461042	1.13367	0.925434	0.268368	1.15183
313	8.56	8.57	30.7301	Q9UMX0|UBQL1_HUMAN	Ubiquilin-1 (Protein linking IAP with cytoskeleton 1) (PLIC-1) (hPLIC-1) - Homo sapiens (Human)	HUMAN	1.69523	0.103026	2.9889	1.2693	0.288012	4.36072	1.19896	0.63666	36.2789
314	8.55	8.55	20	P56192|SYMC_HUMAN	Methionyl-tRNA synthetase, cytoplasmic (EC 6.1.1.10) (Methionine--tRNA ligase) (MetRS) - Homo sapiens (Human)	HUMAN	1.16726	0.00478788	1.0672	1.05334	0.767195	1.57658	0.965485	0.564145	1.24693
315	8.52	8.52	42.8571	P17174|AATC_HUMAN	Aspartate aminotransferase, cytoplasmic (EC 2.6.1.1) (Transaminase A) (Glutamate oxaloacetate transaminase 1) - Homo sapiens (Human)	HUMAN	0.961123	0.809981	1.8652	1.33403	0.45562	2.92468	0.841728	0.613964	3.49998
316	8.5	8.56	33.2326	Q9Y266|NUDC_HUMAN	Nuclear migration protein nudC (Nuclear distribution protein C homolog) - Homo sapiens (Human)	HUMAN	1.23185	0.193211	1.41657	1.18667	0.151407	1.29026	1.095	0.513292	1.37674
317	8.45	8.5	35.8209	O76003|TXNL2_HUMAN	Thioredoxin-like protein 2 (PKC-interacting cousin of thioredoxin) (PKC-theta-interacting protein) (PKCq-interacting protein) - Homo sapiens (Human)	HUMAN	1.17069	0.102981	1.2309	1.0397	0.6669	1.24493	1.38795	0.00109204	1.11422
318	8.44	8.44	41.25	P51858|HDGF_HUMAN	Hepatoma-derived growth factor (HDGF) (High-mobility group protein 1-like 2) (HMG-1L2) - Homo sapiens (Human)	HUMAN	0.95949	0.882202	2.06913	0.801978	0.212738	1.51233	0.917193	0.405549	1.27732
319	8.4	8.4	24.1546	O75874|IDHC_HUMAN	Isocitrate dehydrogenase [NADP] cytoplasmic (EC 1.1.1.42) (Cytosolic NADP-isocitrate dehydrogenase) (Oxalosuccinate decarboxylase) (IDH) (NADP(+)-specific ICDH) (IDP) - Homo sapiens (Human)	HUMAN	0.908028	0.482849	1.41431	0.955177	0.640334	1.28693	0.871851	0.195489	1.27788
320	8.38	8.38	21.4405	Q15046|SYK_HUMAN	Lysyl-tRNA synthetase (EC 6.1.1.6) (Lysine--tRNA ligase) (LysRS) - Homo sapiens (Human)	HUMAN	1.1331	0.397574	1.399	1.184	0.0298396	1.15707	1.11109	0.275722	1.23985
321	8.36	8.36	21.2121	P14314|GLU2B_HUMAN	Glucosidase 2 subunit beta precursor (Glucosidase II subunit beta) (Protein kinase C substrate, 60.1 kDa protein, heavy chain) (PKCSH) (80K-H protein) - Homo sapiens (Human)	HUMAN	0.940941	0.642036	1.37248	0.961005	0.52674	1.1623	0.910948	0.188588	1.17069
322	8.35	8.41	42.4165	P62333|PRS10_HUMAN	26S protease regulatory subunit S10B (Proteasome 26S subunit ATPase 6) (Proteasome subunit p42) - Homo sapiens (Human)	HUMAN	1.14481	0.397673	1.42632	1.06735	0.451825	1.21929	0.973335	0.793739	1.27371
323	8.33	8.33	67.5497	P62263|RS14_HUMAN	40S ribosomal protein S14 - Homo sapiens (Human)	HUMAN	1.18073	0.17726	1.29046	1.28853	0.0581372	1.3022	1.2001	0.188659	1.33385
324	8.32	8.38	32.4706	P22234|PUR6_HUMAN	Multifunctional protein ADE2 [Includes: Phosphoribosylaminoimidazole-succinocarboxamide synthase (EC 6.3.2.6) (SAICAR synthetase); Phosphoribosylaminoimidazole carboxylase (EC 4.1.1.21) (AIR carboxylase) (AIRC)] - Homo sapiens (Human)	HUMAN	1.03741	0.830339	1.51942	0.981877	0.906058	1.42408	1.09453	0.67897	1.66271
325	8.32	8.33	23.4323	O75083|WDR1_HUMAN	WD repeat protein 1 (Actin-interacting protein 1) (AIP1) (NORI-1) - Homo sapiens (Human)	HUMAN	1.03036	0.719429	1.20812	0.968589	0.761279	1.26988	0.897808	0.425832	1.34486
326	8.29	10.06	49.6464	Q92945|FUBP2_HUMAN	Far upstream element-binding protein 2 (FUSE-binding protein 2) (KH type-splicing regulatory protein) (KSRP) (p75) - Homo sapiens (Human)	HUMAN	1.06332	0.420653	1.83384	0.771243	0.507756	29.424	1.01874	0.780567	1.92923
327	8.23	8.23	49.2228	P61586|RHOA_HUMAN	Transforming protein RhoA precursor (H12) - Homo sapiens (Human)	HUMAN	0.99491	0.959211	1.27642	0.978192	0.837313	1.29967	1.05881	0.631389	1.35783
328	8.23	8.23	56.1905	P10599|THIO_HUMAN	Thioredoxin (Trx) (ATL-derived factor) (ADF) (Surface-associated sulphydryl protein) (SASP) - Homo sapiens (Human)	HUMAN	1.60776	6.48861e-09	1.13809	1.51273	1.06517e-06	1.15398	1.51949	1.9887e-06	1.16381
329	8.2	8.2	36.7284	P67809|YBOX1_HUMAN	Nuclease sensitive element-binding protein 1 (Y-box-binding protein 1) (Y-box transcription factor) (YB-1) (CCAAT-binding transcription factor I subunit A) (CBF-A) (Enhancer factor I subunit A) (EFI-A) (DNA-binding protein B) (DBPB) - Homo sapiens (Human)	HUMAN	1.31227	0.210601	3.27347	1.31302	0.02097	1.12077	1.3437	0.281504	5.91336
330	8.19	8.21	23.0964	P49321|NASP_HUMAN	Nuclear autoantigenic sperm protein (NASP) - Homo sapiens (Human)	HUMAN	1.04752	0.553551	1.20693	1.0946	0.150709	1.14689	0.96248	0.779492	1.39477
331	8.16	8.19	22.9437	P49915|GUAA_HUMAN	GMP synthase [glutamine-hydrolyzing] (EC 6.3.5.2) (Glutamine amidotransferase) (GMP synthetase) - Homo sapiens (Human)	HUMAN	1.04263	0.681505	1.25942	1.02591	0.976115	7.43125	1.00758	0.987369	2.96726
332	8.16	8.16	20.3523	P48444|COPD_HUMAN	Coatomer subunit delta (Delta-coat protein) (Delta-COP) (Archain) - Homo sapiens (Human)	HUMAN	1.2085	0.120919	1.32383	1.51281	0.00897332	1.24234	1.46519	0.0126384	1.25398
333	8.15	8.15	35.5469	P30048|PRDX3_HUMAN	Thioredoxin-dependent peroxide reductase, mitochondrial precursor (EC 1.11.1.15) (Peroxiredoxin-3) (PRX III) (Antioxidant protein 1) (AOP-1) (Protein MER5 homolog) (HBC189) - Homo sapiens (Human)	HUMAN	0.869588	0.304237	1.3473	0.83299	0.127607	1.28413	0.982146	0.918205	1.4799
334	8.13	8.15	39.2027	P00387|NB5R3_HUMAN	NADH-cytochrome b5 reductase 3 (EC 1.6.2.2) (Cytochrome b5 reductase) (B5R) (Diaphorase-1) [Contains: NADH-cytochrome b5 reductase 3 membrane-bound form; NADH-cytochrome b5 reductase 3 soluble form] - Homo sapiens (Human)	HUMAN	1.04435	0.527722	1.19054	0.888283	0.126459	1.18624	0.91602	0.00548767	1.04565
335	8.12	8.15	66.4894	Q07020|RL18_HUMAN	60S ribosomal protein L18 - Homo sapiens (Human)	HUMAN	1.12091	0.00264463	1.06324	1.28134	0.0224231	1.22606	1.04255	0.46869	1.13464
336	8.12	8.13	35.7692	P00918|CAH2_HUMAN	Carbonic anhydrase 2 (EC 4.2.1.1) (Carbonic anhydrase II) (Carbonate dehydratase II) (CA-II) (Carbonic anhydrase C) - Homo sapiens (Human)	HUMAN	0.327728	0.0223955	2.4091	0.271243	0.00439361	1.70333	0.955794	0.910775	2.57705
337	8.12	8.13	36.8	P62851|RS25_HUMAN	40S ribosomal protein S25 - Homo sapiens (Human)	HUMAN	1.04479	0.442118	1.1268	1.13397	0.150649	1.1946	1.04809	0.451022	1.14039
338	8.1	8.1	32.6203	P30086|PEBP1_HUMAN	Phosphatidylethanolamine-binding protein 1 (PEBP-1) (Prostatic-binding protein) (HCNPpp) (Neuropolypeptide h3) (Raf kinase inhibitor protein) (RKIP) [Contains: Hippocampal cholinergic neurostimulating peptide (HCNP)] - Homo sapiens (Human)	HUMAN	0.817704	0.00199761	1.09174	0.948569	0.574954	1.27173	1.0259	0.687037	1.16639
339	8.09	8.1	26.1905	O15355|PPM1G_HUMAN	Protein phosphatase 1G (EC 3.1.3.16) (Protein phosphatase 2C isoform gamma) (PP2C-gamma) (Protein phosphatase magnesium-dependent 1 gamma) (Protein phosphatase 1C) - Homo sapiens (Human)	HUMAN	1.08613	0.611096	1.51655	0.941553	0.632077	1.3813	1.1364	0.376485	1.42917
340	8.09	8.09	28.8608	P31153|METK2_HUMAN	S-adenosylmethionine synthetase isoform type-2 (EC 2.5.1.6) (Methionine adenosyltransferase 2) (AdoMet synthetase 2) (Methionine adenosyltransferase II) (MAT-II) - Homo sapiens (Human)	HUMAN	1.30287	0.0189209	1.22034	1.13274	0.0585311	1.14024	1.01956	0.81426	1.2227
341	8.07	8.08	35.8333	Q15435|PP1R7_HUMAN	Protein phosphatase 1 regulatory subunit 7 (Protein phosphatase 1 regulatory subunit 22) - Homo sapiens (Human)	HUMAN	1.35135			0.903888			1.00494
342	8.05	8.06	31.1005	P61158|ARP3_HUMAN	Actin-like protein 3 (Actin-related protein 3) - Homo sapiens (Human)	HUMAN	0.986921	0.731367	1.15446	0.902702	0.366797	2.328	0.923612	0.459691	2.43335
343	8.05	8.05	12.6733	Q9Y3I0|CV028_HUMAN	UPF0027 protein C22orf28 - Homo sapiens (Human)	HUMAN	0.976138	0.851291	3.63166	0.976081	0.85051	3.61769	0.953091	0.191691	1.20874
344	8.03	8.03	50	P50552|VASP_HUMAN	Vasodilator-stimulated phosphoprotein (VASP) - Homo sapiens (Human)	HUMAN	1.10688			1.01009			0.897483
345	8.03	8.03	24.6667	O15144|ARPC2_HUMAN	Actin-related protein 2/3 complex subunit 2 (ARP2/3 complex 34 kDa subunit) (p34-ARC) - Homo sapiens (Human)	HUMAN	0.95657	0.57596	1.2247	0.911444	0.252914	1.21273	0.858109	0.190636	1.30985
346	8.02	8.02	30.7692	O00764|PDXK_HUMAN	Pyridoxal kinase (EC 2.7.1.35) (Pyridoxine kinase) - Homo sapiens (Human)	HUMAN	0.8852	0.0919568	1.16579	0.942935	0.646548	1.39029	1.08648	0.545798	1.38996
347	8.01	8.02	35.5932	P41091|IF2G_HUMAN	Eukaryotic translation initiation factor 2 subunit 3 (Eukaryotic translation initiation factor 2 subunit gamma) (eIF-2-gamma) - Homo sapiens (Human)	HUMAN	1.01106	0.909214	1.24601	0.920356	0.0900568	1.10584	1.00811	0.926419	1.22073
348	8.01	8.01	26.9685	Q16851|UGPA2_HUMAN	UTP--glucose-1-phosphate uridylyltransferase 2 (EC 2.7.7.9) (UDP-glucose pyrophosphorylase 2) (UDPGP 2) (UGPase 2) - Homo sapiens (Human)	HUMAN	0.989745	0.931332	1.33981	0.882458	0.478806	1.52234	1.09037	0.392502	1.25838
348	0	8.01	21.063	Q07131|UGPA1_HUMAN	UTP--glucose-1-phosphate uridylyltransferase 1 (EC 2.7.7.9) (UDP-glucose pyrophosphorylase 1) (UDPGP 1) (UGPase 1) - Homo sapiens (Human)	HUMAN
349	8.01	8.01	17.9431	Q13451|FKBP5_HUMAN	FK506-binding protein 5 (EC 5.2.1.8) (Peptidyl-prolyl cis-trans isomerase) (PPIase) (Rotamase) (51 kDa FK506-binding protein) (FKBP-51) (54 kDa progesterone receptor-associated immunophilin) (FKBP54) (P54) (FF1 antigen) (HSP90-binding immunophilin) (Androgen-regulated protein 6) - Homo sapiens (Human)	HUMAN	0.46729	0.00139276	1.23313	0.414821	0.00351144	1.48605	0.255617	0.00061181	1.47266
350	8.01	8.01	26.4151	P09110|THIK_HUMAN	3-ketoacyl-CoA thiolase, peroxisomal precursor (EC 2.3.1.16) (Beta-ketothiolase) (Acetyl-CoA acyltransferase) (Peroxisomal 3-oxoacyl-CoA thiolase) - Homo sapiens (Human)	HUMAN	0.859841	0.519751	7.70307	0.908798	0.863828	268.765	0.842331	0.663343	41.7197
351	8	8.02	17.849	Q16181|SEPT7_HUMAN	Septin-7 (CDC10 protein homolog) - Homo sapiens (Human)	HUMAN	0.938765	0.606329	1.41971	0.885535	0.089637	1.16914	0.852159	0.223777	1.39512
352	8	8.01	35.1801	Q15019|SEPT2_HUMAN	Septin-2 (Protein NEDD5) - Homo sapiens (Human)	HUMAN	0.677348	0.0850328	1.68669	1.01187	0.92962	1.41699	0.763884	0.102294	1.44495
353	8	8.01	25.3769	P51398|RT29_HUMAN	Mitochondrial 28S ribosomal protein S29 (S29mt) (MRP-S29) (Death-associated protein 3) (DAP-3) (Ionizing radiation resistance conferring protein) - Homo sapiens (Human)	HUMAN
354	8	8	29.7297	Q9UNZ2|NSF1C_HUMAN	NSFL1 cofactor p47 (p97 cofactor p47) - Homo sapiens (Human)	HUMAN	0.9415	0.588042	1.50034	0.972705	0.736723	1.36145	0.890688	0.643293	2.51552
355	8	8	24.4989	P31943|HNRH1_HUMAN	Heterogeneous nuclear ribonucleoprotein H (hnRNP H) - Homo sapiens (Human)	HUMAN
355	0	6.05	25.3898	P55795|HNRH2_HUMAN	Heterogeneous nuclear ribonucleoprotein H' (hnRNP H') (FTP-3) - Homo sapiens (Human)	HUMAN
356	8	8	49.3506	Q9UK76|HN1_HUMAN	Hematological and neurological expressed 1 protein (Androgen-regulated protein 2) - Homo sapiens (Human)	HUMAN	1.20826	0.244035	2.63628	1.27924	0.396291	9.44689	1.4661	0.274185	9.33323
357	8	8	28.3019	P27695|APEX1_HUMAN	DNA-(apurinic or apyrimidinic site) lyase (EC 4.2.99.18) (AP endonuclease 1) (APEX nuclease) (APEN) (Protein REF-1) - Homo sapiens (Human)	HUMAN	0.825161	0.467911	9.09079	0.901539	0.598887	6.08638	0.849431	0.0198602	1.06684
358	7.98	40.62	55.3333	Q13509|TBB3_HUMAN	Tubulin beta-3 chain (Tubulin beta-III) (Tubulin beta-4) - Homo sapiens (Human)	HUMAN							0.845783
359	7.97	7.97	65.1852	P08708|RS17_HUMAN	40S ribosomal protein S17 - Homo sapiens (Human)	HUMAN	0.950441	0.584787	1.21646	1.05423	0.651678	1.28218	0.945831	0.590439	1.24358
360	7.96	7.98	36.2429	O95747|OXSR1_HUMAN	Serine/threonine-protein kinase OSR1 (EC 2.7.11.1) (Oxidative stress-responsive 1 protein) - Homo sapiens (Human)	HUMAN	0.864921	0.36246	1.53868	0.895761	0.455946	1.50718	0.895411	0.356597	1.38183
361	7.92	14.77	40.8219	Q15366|PCBP2_HUMAN	Poly(rC)-binding protein 2 (Alpha-CP2) (hnRNP-E2) - Homo sapiens (Human)	HUMAN	1.19621	0.12033	1.27922	0.921766	0.132664	1.12379	1.01427	0.784549	1.12896
362	7.79	7.79	48.6486	Q04837|SSB_HUMAN	Single-stranded DNA-binding protein, mitochondrial precursor (Mt-SSB) (MtSSB) (PWP1-interacting protein 17) - Homo sapiens (Human)	HUMAN	1.03577	0.644451	1.21631	1.08082	0.610642	1.47874	0.802747	0.0557281	1.25649
363	7.73	7.74	27.6284	P54727|RD23B_HUMAN	UV excision repair protein RAD23 homolog B (hHR23B) (XP-C repair-complementing complex 58 kDa protein) (p58) - Homo sapiens (Human)	HUMAN	1.48125	0.0275608	1.39799	1.46771	0.0050001	1.22958	1.35553	0.0217271	1.27729
364	7.72	7.72	59.7938	P60903|S10AA_HUMAN	Protein S100-A10 (S100 calcium-binding protein A10) (Calpactin-1 light chain) (Calpactin I light chain) (p10 protein) (p11) (Cellular ligand of annexin II) - Homo sapiens (Human)	HUMAN	0.897131	0.00521304	1.07762	1.04677	0.202758	1.07249	1.11181	0.00902025	1.0815
365	7.72	7.72	42.0168	P60866|RS20_HUMAN	40S ribosomal protein S20 - Homo sapiens (Human)	HUMAN	1.09991	0.163774	1.1473	1.16472	0.179133	1.25595	1.03679	0.714425	1.22402
366	7.71	7.71	34.0528	P37268|FDFT_HUMAN	Squalene synthetase (EC 2.5.1.21) (SQS) (SS) (Farnesyl-diphosphate farnesyltransferase) (FPP:FPP farnesyltransferase) - Homo sapiens (Human)	HUMAN	0.733799			1.08953			1.85614	0.570714	52.4204
367	7.7	7.7	24.2424	P40261|NNMT_HUMAN	Nicotinamide N-methyltransferase (EC 2.1.1.1) - Homo sapiens (Human)	HUMAN	0.758199	0.0123213	1.21133	0.838758	0.0206651	1.14802	0.27447	8.85569e-10	1.04982
368	7.66	7.66	26.2009	P68402|PA1B2_HUMAN	Platelet-activating factor acetylhydrolase IB subunit beta (EC 3.1.1.47) (PAF acetylhydrolase 30 kDa subunit) (PAF-AH 30 kDa subunit) (PAF-AH subunit beta) (PAFAH subunit beta) - Homo sapiens (Human)	HUMAN	0.938423	0.534614	2.46078	1.03447			0.99527	0.970294	3.63334
369	7.54	7.55	33.3333	P07203|GPX1_HUMAN	Glutathione peroxidase 1 (EC 1.11.1.9) (GSHPx-1) (GPx-1) (Cellular glutathione peroxidase) - Homo sapiens (Human)	HUMAN	0.86766	0.555381	2.38726	0.716971	0.218679	2.24496	0.675022	0.236462	2.74932
370	7.53	7.53	16.7059	Q16576|RBBP7_HUMAN	Histone-binding protein RBBP7 (Retinoblastoma-binding protein 7) (RBBP-7) (Retinoblastoma-binding protein p46) (Histone acetyltransferase type B subunit 2) (Nucleosome remodeling factor subunit RBAP46) - Homo sapiens (Human)	HUMAN	0.982499	0.795759	1.96427	1.01195	0.965045	15.566	0.905427	0.497853	3.50378
371	7.52	7.52	18.7646	P45974|UBP5_HUMAN	Ubiquitin carboxyl-terminal hydrolase 5 (EC 3.1.2.15) (Ubiquitin thioesterase 5) (Ubiquitin-specific-processing protease 5) (Deubiquitinating enzyme 5) (Isopeptidase T) - Homo sapiens (Human)	HUMAN	0.933813	0.565876	1.5409	0.902196	0.656658	2.35529	0.768664	0.0859381	1.42647
372	7.52	7.52	75.5556	P06703|S10A6_HUMAN	Protein S100-A6 (S100 calcium-binding protein A6) (Calcyclin) (Prolactin receptor-associated protein) (PRA) (Growth factor-inducible protein 2A9) (MLN 4) - Homo sapiens (Human)	HUMAN	1.02371	0.679208	1.11949	0.96594	0.463748	1.09859	1.25832	0.0005961	1.13565
373	7.46	7.46	59.6154	Q9HCY8|S10AE_HUMAN	Protein S100-A14 (S100 calcium-binding protein A14) (S114) - Homo sapiens (Human)	HUMAN	1.07638	0.651615	1.43612	0.843413	0.253255	1.37574	1.6208	0.0356631	1.55496
374	7.44	7.44	34.5361	P62081|RS7_HUMAN	40S ribosomal protein S7 - Homo sapiens (Human)	HUMAN	0.969118	0.692959	1.25792	1.15028	0.605433	2.1694	1.17329	0.3201	1.53392
375	7.43	7.54	36.3636	P54577|SYYC_HUMAN	Tyrosyl-tRNA synthetase, cytoplasmic (EC 6.1.1.1) (Tyrosyl--tRNA ligase) (TyrRS) - Homo sapiens (Human)	HUMAN	0.756108	0.502903	3.22731	0.829287	0.503886	2.03066	0.740967	0.143988	1.58242
376	7.43	7.44	20.7715	Q96C86|DCPS_HUMAN	Scavenger mRNA-decapping enzyme DcpS (EC 3.-.-.-) (DCS-1) (Hint-related 7meGMP-directed hydrolase) (Histidine triad protein member 5) (HINT-5) - Homo sapiens (Human)	HUMAN	0.984677	0.975215	154.02	1.06811	0.844679	28.8784	0.93317	0.857523	47.5182
377	7.42	7.44	21.8698	P61221|ABCE1_HUMAN	ATP-binding cassette sub-family E member 1 (RNase L inhibitor) (Ribonuclease 4 inhibitor) (RNS4I) (2'-5' oligoadenylate-binding protein) (HuHP68) - Homo sapiens (Human)	HUMAN	1.08725	0.123496	1.12672	1.12077	0.310771	1.31388	1.11091	0.511132	1.49974
378	7.4	7.45	21.5339	P07858|CATB_HUMAN	Cathepsin B precursor (EC 3.4.22.1) (Cathepsin B1) (APP secretase) (APPS) [Contains: Cathepsin B light chain; Cathepsin B heavy chain] - Homo sapiens (Human)	HUMAN	0.481719	0.0625059	2.28176	0.483186	0.132212	3.55134	0.381227	0.0268585	2.00196
379	7.4	7.4	40.7692	Q6NZI2|PTRF_HUMAN	Polymerase I and transcript release factor - Homo sapiens (Human)	HUMAN	0.955005	0.499857	1.18825	0.961455	0.789887	1.46675	0.989554	0.94973	1.54419
380	7.34	7.42	15.6197	P11498|PYC_HUMAN	Pyruvate carboxylase, mitochondrial precursor (EC 6.4.1.1) (Pyruvic carboxylase) (PCB) - Homo sapiens (Human)	HUMAN	0.901737	0.318987	2.05397	1.02974			1.01192
381	7.33	7.41	25.1603	O60610|DIAP1_HUMAN	Protein diaphanous homolog 1 (Diaphanous-related formin-1) (DRF1) - Homo sapiens (Human)	HUMAN	0.950961	0.666783	1.39982	0.915282	0.598264	1.61543	1.02034	0.856289	1.38398
382	7.32	7.33	21.8391	P12004|PCNA_HUMAN	Proliferating cell nuclear antigen (PCNA) (Cyclin) - Homo sapiens (Human)	HUMAN	1.01561	0.808587	1.1567	1.10999	0.289254	1.24016	1.02251	0.737706	1.16307
383	7.3	7.32	52.2388	Q9H0U4|RAB1B_HUMAN	Ras-related protein Rab-1B - Homo sapiens (Human)	HUMAN	0.971197	0.685354	1.19113	1.09834	0.330209	1.25067	1.24347	0.00648196	1.14414
384	7.29	7.29	24.3214	A0FGR8|FA62B_HUMAN	Protein FAM62B (Extended synaptotagmin-2) (Chr2Syt) - Homo sapiens (Human)	HUMAN	1.31392	0.283768	1.94849	1.16015	0.490614	1.72282	1.036	0.878512	1.82733
385	7.25	7.25	21.9849	Q96QK1|VPS35_HUMAN	Vacuolar protein sorting-associated protein 35 (Vesicle protein sorting 35) (hVPS35) (Maternal-embryonic 3) - Homo sapiens (Human)	HUMAN	1.00568	0.961339	1.35645	0.895698	0.336525	1.32344	0.821673	0.320686	1.61837
386	7.23	7.24	54.6512	P13693|TCTP_HUMAN	Translationally-controlled tumor protein (TCTP) (p23) (Histamine-releasing factor) (HRF) (Fortilin) - Homo sapiens (Human)	HUMAN	1.14726	0.0325661	1.13192	1.08522	0.216906	1.14652	1.16547	0.273267	1.33379
387	7.23	7.23	27.0936	Q9BT78|CSN4_HUMAN	COP9 signalosome complex subunit 4 (Signalosome subunit 4) (SGN4) (JAB1-containing signalosome subunit 4) - Homo sapiens (Human)	HUMAN	0.920268	0.725676	9.93937	0.730868			0.770928	0.402554	11.268
388	7.18	8.95	16.908	Q96PK2|MACF4_HUMAN	Microtubule-actin cross-linking factor 1, isoform 4 - Homo sapiens (Human)	HUMAN	1.32009	0.155112	1.70743	1.14371	0.383045	1.52065	0.963721	0.122988	1.06354
388	0.26	7.19	18.2689	Q9UPN3|MACF1_HUMAN	Microtubule-actin cross-linking factor 1, isoforms 1/2/3/5 (Actin cross-linking family protein 7) (Macrophin-1) (Trabeculin-alpha) (620 kDa actin-binding protein) (ABP620) - Homo sapiens (Human)	HUMAN
389	7.17	7.17	47.3958	P32969|RL9_HUMAN	60S ribosomal protein L9 - Homo sapiens (Human)	HUMAN	0.980414	0.735681	1.14666	1.10669	0.46338	1.37272	1.11241	0.264839	1.23612
390	7.16	12.05	41.3031	P58107|EPIPL_HUMAN	Epiplakin (450 kDa epidermal antigen) - Homo sapiens (Human)	HUMAN	0.905046	0.60898	1.60063	0.736593	0.433178	2.65114	0.799502	0.647071	3.51457
391	7.16	7.19	16.5904	Q9Y678|COPG_HUMAN	Coatomer subunit gamma (Gamma-coat protein) (Gamma-COP) - Homo sapiens (Human)	HUMAN	1.05437	0.786647	2.09092	0.891994	0.673691	2.73852	0.970745	0.910557	2.73462
392	7.16	7.18	17.5657	P26639|SYTC_HUMAN	Threonyl-tRNA synthetase, cytoplasmic (EC 6.1.1.3) (Threonine--tRNA ligase) (ThrRS) - Homo sapiens (Human)	HUMAN	0.892242	0.100525	1.16712	0.94762	0.719527	1.47327	0.897266	0.532572	1.63314
393	7.13	7.13	22.6866	Q16698|DECR_HUMAN	2,4-dienoyl-CoA reductase, mitochondrial precursor (EC 1.3.1.34) (2,4-dienoyl-CoA reductase [NADPH]) (4-enoyl-CoA reductase [NADPH]) - Homo sapiens (Human)	HUMAN	0.641862	0.413918	72.5519	0.64215	0.451267	124.722	0.558142	0.365315	120.227
394	7.12	7.14	44.086	Q9H299|SH3L3_HUMAN	SH3 domain-binding glutamic acid-rich-like protein 3 (SH3 domain-binding protein 1) (SH3BP-1) - Homo sapiens (Human)	HUMAN	1.21777	0.0735377	1.24939	1.1373	0.309276	1.32775	1.07674	0.560384	1.34126
395	7.11	7.14	52.7523	Q07814|BAXB_HUMAN	Apoptosis regulator BAX, cytoplasmic isoform beta - Homo sapiens (Human)	HUMAN	0.850632	0.553967	11.4421	0.695926	0.230606	5.7288	0.907048	0.703141	11.7378
395	0	7.14	39.5833	Q07812|BAXA_HUMAN	Apoptosis regulator BAX, membrane isoform alpha - Homo sapiens (Human)	HUMAN
396	7.1	7.17	32.244	Q02790|FKBP4_HUMAN	FK506-binding protein 4 (EC 5.2.1.8) (Peptidyl-prolyl cis-trans isomerase) (PPIase) (Rotamase) (p59 protein) (HSP-binding immunophilin) (HBI) (FKBP52 protein) (52 kDa FK506-binding protein) (FKBP59) - Homo sapiens (Human)	HUMAN	1.03401	0.745099	1.25753	1.1296	0.317174	1.29418	1.1353	0.250631	1.26092
397	7.08	7.1	31.7073	P50502|F10A1_HUMAN	Hsc70-interacting protein (Hip) (Suppression of tumorigenicity protein 13) (Putative tumor suppressor ST13) (Protein FAM10A1) (Progesterone receptor-associated p48 protein) (Renal carcinoma antigen NY-REN-33) - Homo sapiens (Human)	HUMAN	0.980927	0.847894	1.34085	1.00834	0.924778	1.29374	1.0677	0.739304	1.66486
397	0.01	5.12	26.0163	Q8NFI4|F10A5_HUMAN	Protein FAM10A5 - Homo sapiens (Human)	HUMAN
398	7.08	7.08	19.1375	P16070|CD44_HUMAN	CD44 antigen precursor (Phagocytic glycoprotein I) (PGP-1) (HUTCH-I) (Extracellular matrix receptor-III) (ECMR-III) (GP90 lymphocyte homing/adhesion receptor) (Hermes antigen) (Hyaluronate receptor) (Heparan sulfate proteoglycan) (Epican) (CDw44) - Homo sapiens (Human)	HUMAN	1.03995	0.708021	1.28907	1.07435	0.564394	1.34846	1.1597	0.22569	1.31752
399	7.05	7.06	29.7456	P21281|VATB2_HUMAN	Vacuolar ATP synthase subunit B, brain isoform (EC 3.6.3.14) (V-ATPase subunit B 2) (Vacuolar proton pump subunit B 2) (Endomembrane proton pump 58 kDa subunit) (HO57) - Homo sapiens (Human)	HUMAN	0.801089			0.750082	0.317434	7.3127	0.713975	0.326752	11.1655
400	7.05	7.05	14.6988	P05120|PAI2_HUMAN	Plasminogen activator inhibitor 2 precursor (PAI-2) (Placental plasminogen activator inhibitor) (Monocyte Arg-serpin) (Urokinase inhibitor) - Homo sapiens (Human)	HUMAN	2.98427	0.251454	19.0469	1.21706			0.380999	0.158887	22.7641
401	7.03	7.04	47.3118	P54709|AT1B3_HUMAN	Sodium/potassium-transporting ATPase subunit beta-3 (Sodium/potassium-dependent ATPase beta-3 subunit) (ATPB-3) (CD298 antigen) - Homo sapiens (Human)	HUMAN	0.975539	0.969422	696.69	0.613806	0.509075	590.44	0.508484	0.385295	381.882
402	7.02	7.22	31.2808	Q9BS26|TXND4_HUMAN	Thioredoxin domain-containing protein 4 precursor (Endoplasmic reticulum resident protein ERp44) - Homo sapiens (Human)	HUMAN	1.02205	0.695668	1.13885	0.990037	0.92523	1.27562	0.948586	0.313241	1.12175
403	7.02	7.02	64.8	O14737|PDCD5_HUMAN	Programmed cell death protein 5 (Protein TFAR19) (TF-1 cell apoptosis-related gene 19 protein) - Homo sapiens (Human)	HUMAN	0.916215	0.0487359	1.09058	1.00842	0.910236	1.21401	1.12028	0.201574	1.22941
404	7.01	7.2	34.5178	P61160|ARP2_HUMAN	Actin-like protein 2 (Actin-related protein 2) - Homo sapiens (Human)	HUMAN	1.01488	0.895015	1.38757	0.906799	0.509937	1.51808	0.855569	0.335738	1.5434
405	6.96	6.96	31.746	P49773|HINT1_HUMAN	Histidine triad nucleotide-binding protein 1 (EC 3.-.-.-) (Adenosine 5'-monophosphoramidase) (Protein kinase C inhibitor 1) (Protein kinase C-interacting protein 1) (PKCI-1) - Homo sapiens (Human)	HUMAN	1.07833	0.510249	1.33637	1.3748	0.0223069	1.29018	1.23999	0.160116	1.38877
406	6.91	6.96	34.0361	Q53FA7|QORX_HUMAN	Putative quinone oxidoreductase (EC 1.-.-.-) (Tumor protein p53-inducible protein 3) (p53-induced protein 3) - Homo sapiens (Human)	HUMAN	0.711029	0.279264	2.27891	0.843979	0.212156	1.40711	1.14295	0.055769	1.14899
407	6.89	6.9	30.8448	P12081|SYHC_HUMAN	Histidyl-tRNA synthetase, cytoplasmic (EC 6.1.1.21) (Histidine--tRNA ligase) (HisRS) - Homo sapiens (Human)	HUMAN	1.03185	0.808635	1.45849	1.02041	0.840496	1.34062	0.988111	0.900294	1.32239
408	6.88	6.91	43.7008	P61289|PSME3_HUMAN	Proteasome activator complex subunit 3 (Proteasome activator 28-gamma subunit) (PA28gamma) (PA28g) (Activator of multicatalytic protease subunit 3) (11S regulator complex subunit gamma) (REG-gamma) (Ki nuclear autoantigen) - Homo sapiens (Human)	HUMAN	1.20382	0.132133	1.29362	1.06458	0.638277	1.34364	1.26575	0.0497788	1.26541
409	6.86	7.02	18.2869	Q6P2Q9|PRP8_HUMAN	Pre-mRNA-processing-splicing factor 8 (Splicing factor Prp8) (PRP8 homolog) (220 kDa U5 snRNP-specific protein) (p220) - Homo sapiens (Human)	HUMAN	1.01768	0.787377	1.90001	0.805056	0.36841	6.04966	0.890497	0.567573	2.08714
410	6.86	6.86	47.8261	P14174|MIF_HUMAN	Macrophage migration inhibitory factor (MIF) (Phenylpyruvate tautomerase) (EC 5.3.2.1) (Glycosylation-inhibiting factor) (GIF) - Homo sapiens (Human)	HUMAN	0.989709	0.811542	1.09127	1.07819	0.115723	1.09929	1.28463	2.8241e-07	1.08635
411	6.85	6.85	33.6842	O00154|BACH_HUMAN	Cytosolic acyl coenzyme A thioester hydrolase (EC 3.1.2.2) (Long chain acyl-CoA thioester hydrolase) (CTE-II) (CTE-IIa) (Brain acyl-CoA hydrolase) (Acyl-CoA thioesterase 7) - Homo sapiens (Human)	HUMAN	1.23843	0.433339	1.97831	1.11901	0.572383	1.6625	1.11106	0.524868	1.52222
412	6.84	45.66	52.6786	P68366|TBA1_HUMAN	Tubulin alpha-1 chain (Alpha-tubulin 1) (Testis-specific alpha-tubulin) (Tubulin H2-alpha) - Homo sapiens (Human)	HUMAN	1.06624	0.652394	1.50597	1.42225	0.236382	2.13674	1.46129	0.398559	3.05049
413	6.8	6.8	50.3448	Q15819|UB2V2_HUMAN	Ubiquitin-conjugating enzyme E2 variant 2 (MMS2) (Enterocyte differentiation-associated factor EDAF-1) (Enterocyte differentiation-promoting factor) (EDPF-1) (Vitamin D3-inducible protein) (DDVit 1) - Homo sapiens (Human)	HUMAN	0.807627	0.163213	1.38967	0.93471	0.346083	1.17541	0.852439	0.0545745	1.17818
413	0.7	5.82	33.4842	Q13404|UB2V1_HUMAN	Ubiquitin-conjugating enzyme E2 variant 1 (UEV-1) (CROC-1) (Ubiquitin-conjugating enzyme variant Kua) (TRAF6-regulated IKK activator 1 beta Uev1A) - Homo sapiens (Human)	HUMAN
414	6.75	6.76	26.4484	Q9BWD1|THIC_HUMAN	Acetyl-CoA acetyltransferase, cytosolic (EC 2.3.1.9) (Cytosolic acetoacetyl-CoA thiolase) (Acetyl CoA transferase-like protein) - Homo sapiens (Human)	HUMAN	0.392209	0.402762	6120.21	0.610342	0.273402	17.6902	0.420201	0.295009	245.863
415	6.74	6.77	39.6135	P51149|RAB7A_HUMAN	Ras-related protein Rab-7a - Homo sapiens (Human)	HUMAN	0.958146	0.729617	1.35076	1.02312	0.850503	1.34468	1.20832	0.30144	1.52554
416	6.74	6.75	20.0397	Q16401|PSMD5_HUMAN	26S proteasome non-ATPase regulatory subunit 5 (26S proteasome subunit S5B) (26S protease subunit S5 basic) - Homo sapiens (Human)	HUMAN	0.968029	0.539865	1.21018	1.07006	0.595478	1.5933	0.953042	0.73751	1.71253
417	6.71	6.72	62.8571	P62829|RL23_HUMAN	60S ribosomal protein L23 (Ribosomal protein L17) - Homo sapiens (Human)	HUMAN	1.15642	0.282804	1.36421	1.15586	0.368227	1.48708	1.13287	0.287921	1.30974
418	6.7	6.72	73.6842	P25815|S100P_HUMAN	Protein S100-P (S100 calcium-binding protein P) - Homo sapiens (Human)	HUMAN	0.667702	0.000105128	1.15695	0.203505	3.088e-05	1.64179	0.377779	1.21963e-05	1.31284
419	6.68	6.93	23.4057	P30622|CLIP1_HUMAN	CAP-Gly domain-containing linker protein 1 (Restin) (Cytoplasmic linker protein 170 alpha-2) (CLIP-170) (Reed-Sternberg intermediate filament-associated protein) (Cytoplasmic linker protein 1) - Homo sapiens (Human)	HUMAN	0.925434	0.660586	1.45934	1.14137	0.375728	1.37409	1.21394	0.177354	1.34455
420	6.68	6.7	44.375	P46778|RL21_HUMAN	60S ribosomal protein L21 - Homo sapiens (Human)	HUMAN	0.886596	0.201517	1.22379	0.956761	0.59659	1.20752	0.930328	0.363533	1.19215
421	6.68	6.68	14.4686	P35222|CTNB1_HUMAN	Catenin beta-1 (Beta-catenin) - Homo sapiens (Human)	HUMAN	1.08829			1.23253			1.05528
422	6.68	6.68	15.3976	P17812|PYRG1_HUMAN	CTP synthase 1 (EC 6.3.4.2) (UTP--ammonia ligase 1) (CTP synthetase 1) - Homo sapiens (Human)	HUMAN	1.33189	0.197114	1.91071	1.49255	0.00212718	1.08286	1.03254	0.906646	2.82686
423	6.67	7.34	22.3602	Q14166|TTL12_HUMAN	Tubulin--tyrosine ligase-like protein 12 - Homo sapiens (Human)	HUMAN	0.965124	0.578123	1.26128	0.942337	0.472058	1.33737	0.934653	0.65261	1.74203
424	6.63	7.77	88.6364	P62328|TYB4_HUMAN	Thymosin beta-4 (T beta 4) (Fx) [Contains: Hematopoietic system regulatory peptide (Seraspenide)] - Homo sapiens (Human)	HUMAN	1.11376	0.219654	1.19875	1.59545	0.00285735	1.31347	1.54746	0.000315889	1.21841
425	6.56	6.56	36.5462	Q06323|PSME1_HUMAN	Proteasome activator complex subunit 1 (Proteasome activator 28-alpha subunit) (PA28alpha) (PA28a) (Activator of multicatalytic protease subunit 1) (11S regulator complex subunit alpha) (REG-alpha) (Interferon gamma up-regulated I-5111 protein) (IGUP I-5111) - Homo sapiens (Human)	HUMAN	1.10713	0.289858	1.22174	0.978034	0.798981	1.20426	1.00202	0.981463	1.20246
426	6.54	19.62	46.2712	P13647|K2C5_HUMAN	Keratin, type II cytoskeletal 5 (Cytokeratin-5) (CK-5) (Keratin-5) (K5) (58 kDa cytokeratin) - Homo sapiens (Human)	HUMAN	1.24377			1.45378			1.21104
427	6.54	6.54	65.0602	P63220|RS21_HUMAN	40S ribosomal protein S21 - Homo sapiens (Human)	HUMAN	1.01153	0.956782	1.67791	1.14263	0.421226	1.47908	1.09054	0.565415	1.41732
428	6.5	6.55	19.7789	P55884|IF39_HUMAN	Eukaryotic translation initiation factor 3 subunit 9 (eIF-3 eta) (eIF3 p116) (eIF3 p110) (eIF3b) (Prt1 homolog) (hPrt1) - Homo sapiens (Human)	HUMAN	1.11349	0.190636	1.20877	1.04479	0.6656	1.33903	0.996046	0.945319	1.16261
429	6.46	6.54	16.2281	Q16531|DDB1_HUMAN	DNA damage-binding protein 1 (Damage-specific DNA-binding protein 1) (UV-damaged DNA-binding factor) (DDB p127 subunit) (DDBa) (UV-damaged DNA-binding protein 1) (UV-DDB 1) (Xeroderma pigmentosum group E-complementing protein) (XPCe) (XPE-binding factor) (XPE-BF) (X-associated protein 1) (XAP-1) - Homo sapiens (Human)	HUMAN	1.08337	0.576818	1.44258	1.07062	0.45805	1.25971	0.970835	0.748504	1.27022
430	6.45	10.41	44.4444	P32119|PRDX2_HUMAN	Peroxiredoxin-2 (EC 1.11.1.15) (Thioredoxin peroxidase 1) (Thioredoxin-dependent peroxide reductase 1) (Thiol-specific antioxidant protein) (TSA) (PRP) (Natural killer cell-enhancing factor B) (NKEF-B) - Homo sapiens (Human)	HUMAN	1.00273	0.985483	1.40807	0.989988	0.941047	1.35536	1.05066	0.615526	1.24912
431	6.45	6.46	26.4237	P04181|OAT_HUMAN	Ornithine aminotransferase, mitochondrial precursor (EC 2.6.1.13) (Ornithine--oxo-acid aminotransferase) [Contains: Ornithine aminotransferase, hepatic form; Ornithine aminotransferase, renal form] - Homo sapiens (Human)	HUMAN	1.1	0.402558	1.36598	1.08129	0.448061	1.33064	1.04858	0.842438	2.00766
432	6.44	6.44	82.5243	Q96FQ6|S10AG_HUMAN	Protein S100-A16 (S100 calcium-binding protein A16) (Protein S100F) (Aging-associated protein 13) - Homo sapiens (Human)	HUMAN	1.04164	0.473708	1.12986	0.96766	0.450128	1.1021	1.32664	0.0128069	1.23325
433	6.43	6.44	26.4957	P25787|PSA2_HUMAN	Proteasome subunit alpha type 2 (EC 3.4.25.1) (Proteasome component C3) (Macropain subunit C3) (Multicatalytic endopeptidase complex subunit C3) - Homo sapiens (Human)	HUMAN	0.825021	0.0239718	1.09644	0.822524			0.617562	0.194121	6.87206
434	6.39	6.64	24.4019	P43686|PRS6B_HUMAN	26S protease regulatory subunit 6B (Proteasome 26S subunit ATPase 4) (MIP224) (MB67-interacting protein) (TAT-binding protein 7) (TBP-7) - Homo sapiens (Human)	HUMAN	1.09437	0.439779	1.33928	0.909202	0.378012	1.30576	0.996799	0.978734	1.34212
435	6.39	6.39	46.1039	P00441|SODC_HUMAN	Superoxide dismutase [Cu-Zn] (EC 1.15.1.1) - Homo sapiens (Human)	HUMAN	0.803816	0.000329577	1.09828	0.76337	0.000190563	1.11444	0.682849	5.0625e-05	1.14013
436	6.33	6.33	29.8544	P00966|ASSY_HUMAN	Argininosuccinate synthase (EC 6.3.4.5) (Citrulline--aspartate ligase) - Homo sapiens (Human)	HUMAN	0.717277	0.00811713	1.23277	0.725716	0.0031207	1.1791	0.584343	0.00732702	1.39203
437	6.28	6.29	32.1678	P62266|RS23_HUMAN	40S ribosomal protein S23 - Homo sapiens (Human)	HUMAN	1.1292	0.428874	1.43773	1.03491	0.705952	1.24706	0.932671	0.55222	1.32496
438	6.25	6.45	24.8044	Q14203|DCTN1_HUMAN	Dynactin subunit 1 (150 kDa dynein-associated polypeptide) (DP-150) (DAP-150) (p150-glued) (p135) - Homo sapiens (Human)	HUMAN	1.27933			0.962024			1.33043
439	6.24	6.38	19.0972	P07814|SYEP_HUMAN	Bifunctional aminoacyl-tRNA synthetase [Includes: Glutamyl-tRNA synthetase (EC 6.1.1.17) (Glutamate--tRNA ligase); Prolyl-tRNA synthetase (EC 6.1.1.15) (Proline--tRNA ligase)] - Homo sapiens (Human)	HUMAN	1.17675	0.171781	1.39805	1.06598	0.380708	1.21933	1.16904	0.253095	1.42226
440	6.24	6.3	25.0936	P13674|P4HA1_HUMAN	Prolyl 4-hydroxylase subunit alpha-1 precursor (EC 1.14.11.2) (4-PH alpha-1) (Procollagen-proline,2-oxoglutarate-4-dioxygenase alpha-1 subunit) - Homo sapiens (Human)	HUMAN	1.06005	0.913698	7.75504	1.08576	0.808978	3.61981	1.43968	0.43066	3.58441
441	6.24	6.25	50	O95336|6PGL_HUMAN	6-phosphogluconolactonase (EC 3.1.1.31) (6PGL) - Homo sapiens (Human)	HUMAN	1.04342			0.999805			1.111
442	6.22	6.22	25.1825	P15559|NQO1_HUMAN	NAD(P)H dehydrogenase [quinone] 1 (EC 1.6.5.2) (Quinone reductase 1) (NAD(P)H:quinone oxidoreductase 1) (QR1) (DT-diaphorase) (DTD) (Azoreductase) (Phylloquinone reductase) (Menadione reductase) - Homo sapiens (Human)	HUMAN	1.06429	0.944851	9103.4	1.4045	0.573304	231.566	1.23159	0.794183	2696
443	6.21	18.48	34.8288	P06737|PYGL_HUMAN	Glycogen phosphorylase, liver form (EC 2.4.1.1) - Homo sapiens (Human)	HUMAN	1.22812			1.69394			2.03766
444	6.2	6.2	13.7223	Q15393|SF3B3_HUMAN	Splicing factor 3B subunit 3 (Spliceosome-associated protein 130) (SAP 130) (SF3b130) (Pre-mRNA-splicing factor SF3b 130 kDa subunit) (STAF130) - Homo sapiens (Human)	HUMAN	1.26678			1.1479			0.927659
445	6.17	6.17	45.7143	P99999|CYC_HUMAN	Cytochrome c - Homo sapiens (Human)	HUMAN	0.945228	0.13718	1.07801	0.993544	0.882354	1.09198	0.97507	0.51785	1.08149
446	6.16	6.47	16.3588	Q12797|ASPH_HUMAN	Aspartyl/asparaginyl beta-hydroxylase (EC 1.14.11.16) (Aspartate beta-hydroxylase) (ASP beta-hydroxylase) (Peptide-aspartate beta-dioxygenase) - Homo sapiens (Human)	HUMAN				0.319604			0.390881
447	6.15	6.67	23.7288	Q86UP2|KTN1_HUMAN	Kinectin (Kinesin receptor) (CG-1 antigen) - Homo sapiens (Human)	HUMAN	1.10625	0.154154	1.21381	1.05223	0.599833	1.42586	0.924519	0.633343	1.83294
448	6.15	6.56	67.1053	P62988|UBIQ_HUMAN	Ubiquitin - Homo sapiens (Human)	HUMAN	0.890484	0.00868888	1.08606	0.836294	0.00157854	1.10568	0.922216	0.105515	1.1051
449	6.15	6.17	26.1723	P19367|HXK1_HUMAN	Hexokinase-1 (EC 2.7.1.1) (Hexokinase type I) (HK I) (Brain form hexokinase) - Homo sapiens (Human)	HUMAN	1.23699			1.23539			1.34944
450	6.13	6.19	19.2884	Q9H4M9|EHD1_HUMAN	EH domain-containing protein 1 (Testilin) (hPAST1) - Homo sapiens (Human)	HUMAN	1.07541	0.729608	7.70998	0.83406	0.310838	3.40277	1.30423	0.162203	1.69329
451	6.13	6.19	50.2732	P61081|UBC12_HUMAN	NEDD8-conjugating enzyme Ubc12 (EC 6.3.2.-) (Ubiquitin-conjugating enzyme E2 M) (NEDD8 protein ligase) (NEDD8 carrier protein) - Homo sapiens (Human)	HUMAN	1.02297	0.898694	1.68564	1.00218	0.990852	1.64027	0.980809	0.885267	1.41894
452	6.12	6.12	17.9198	O75534|CSDE1_HUMAN	Cold shock domain-containing protein E1 (UNR protein) (N-ras upstream gene protein) - Homo sapiens (Human)	HUMAN	1.15395	0.417152	1.62485	1.21132	0.301636	1.63252	1.19365	0.400549	1.77967
453	6.12	6.12	34.0694	P63244|GBLP_HUMAN	Guanine nucleotide-binding protein subunit beta 2-like 1 (Guanine nucleotide-binding protein subunit beta-like protein 12.3) (Receptor of activated protein kinase C 1) (RACK1) (Receptor for activated C kinase) - Homo sapiens (Human)	HUMAN	1.0475	0.468233	1.158	1.07857	0.315397	1.1799	1.06144	0.335244	1.14948
454	6.09	6.09	34.2282	P16949|STMN1_HUMAN	Stathmin (Phosphoprotein p19) (pp19) (Oncoprotein 18) (Op18) (Leukemia-associated phosphoprotein p18) (pp17) (Prosolin) (Metablastin) (Protein Pr22) - Homo sapiens (Human)	HUMAN	0.695045	0.138447	1.91979	0.973398	0.718933	1.32328	0.726781	0.0830887	1.48646
455	6.07	6.07	20.4442	O60437|PEPL_HUMAN	Periplakin (195 kDa cornified envelope precursor protein) (190 kDa paraneoplastic pemphigus antigen) - Homo sapiens (Human)	HUMAN	0.844945	0.799453	712.936	0.944506	0.461039	1.89963	0.608253	0.279753	19.4831
456	6.07	6.07	21.5768	P28066|PSA5_HUMAN	Proteasome subunit alpha type 5 (EC 3.4.25.1) (Proteasome zeta chain) (Macropain zeta chain) (Multicatalytic endopeptidase complex zeta chain) - Homo sapiens (Human)	HUMAN	1.06041	0.65328	1.34412	1.01049	0.93739	1.35399	1.052	0.599329	1.2435
457	6.06	6.08	31.6372	O43615|TIM44_HUMAN	Import inner membrane translocase subunit TIM44, mitochondrial precursor - Homo sapiens (Human)	HUMAN	1.4805	0.0729082	1.77443	1.30412	0.124297	1.94883	0.930546	0.769753	11.2195
458	6.05	6.07	51.7241	P07108|ACBP_HUMAN	Acyl-CoA-binding protein (ACBP) (Diazepam-binding inhibitor) (DBI) (Endozepine) (EP) - Homo sapiens (Human)	HUMAN	0.873075	0.0971249	1.17966	0.986656	0.908128	1.28453	1.01789	0.876518	1.27341
459	6.04	6.07	19.1195	P54886|P5CS_HUMAN	Delta 1-pyrroline-5-carboxylate synthetase (P5CS) (Aldehyde dehydrogenase 18 family member A1) [Includes: Glutamate 5-kinase (EC 2.7.2.11) (Gamma-glutamyl kinase) (GK); Gamma-glutamyl phosphate reductase (GPR) (EC 1.2.1.41) (Glutamate-5-semialdehyde dehydrogenase) (Glutamyl-gamma-semialdehyde dehydrogenase)] - Homo sapiens (Human)	HUMAN
460	6.03	6.04	14.5105	P48163|MAOX_HUMAN	NADP-dependent malic enzyme (EC 1.1.1.40) (NADP-ME) (Malic enzyme 1) - Homo sapiens (Human)	HUMAN	1.4076	0.351283	3.38834	1.33706	0.301054	2.47032	1.39781	0.216123	2.24157
461	6.02	8.03	25.8312	P55209|NP1L1_HUMAN	Nucleosome assembly protein 1-like 1 (NAP-1-related protein) (hNRP) - Homo sapiens (Human)	HUMAN	1.08841	0.78146	20.3165	1.062	0.730885	5.46828	1.11582	0.717156	3.09805
462	6.02	6.05	29.9539	Q9HAV7|GRPE1_HUMAN	GrpE protein homolog 1, mitochondrial precursor (Mt-GrpE#1) (HMGE) - Homo sapiens (Human)	HUMAN	1.18784	0.137844	1.31307	1.17871	0.0577444	1.18895	1.10682	0.177853	1.20226
463	6.02	6.03	23.9812	P08240|SRPR_HUMAN	Signal recognition particle receptor subunit alpha (SR-alpha) (Docking protein alpha) (DP-alpha) - Homo sapiens (Human)	HUMAN	1.06275			1.11237			0.567188
464	6.01	6.04	9.73025	O95373|IPO7_HUMAN	Importin-7 (Imp7) (Ran-binding protein 7) (RanBP7) - Homo sapiens (Human)	HUMAN	0.868538	0.191521	1.36639	0.819698	0.025352	1.14898	0.953018	0.300669	1.16144
465	6.01	6.02	14.5062	P51665|PSD7_HUMAN	26S proteasome non-ATPase regulatory subunit 7 (26S proteasome regulatory subunit rpn8) (26S proteasome regulatory subunit S12) (Proteasome subunit p40) (Mov34 protein homolog) - Homo sapiens (Human)	HUMAN	1.03631	0.739381	1.36474	0.950152	0.742206	1.79161	1.02093	0.83584	1.33888
466	6.01	6.01	55.5233	Q13247|SFRS6_HUMAN	Splicing factor, arginine/serine-rich 6 (Pre-mRNA-splicing factor SRP55) - Homo sapiens (Human)	HUMAN	0.894157	0.040569	1.10828	1.02529	0.790095	1.31417	0.840843	0.257145	1.48467
467	6.01	6.01	22.8659	Q13011|ECH1_HUMAN	Delta(3,5)-Delta(2,4)-dienoyl-CoA isomerase, mitochondrial precursor (EC 5.3.3.-) - Homo sapiens (Human)	HUMAN	0.925757	0.131985	1.12008	0.827421	0.124466	1.30225	0.914661	0.446895	1.34163
468	6.01	6.01	51.9231	O14561|ACPM_HUMAN	Acyl carrier protein, mitochondrial precursor (ACP) (NADH-ubiquinone oxidoreductase 9.6 kDa subunit) (CI-SDAP) - Homo sapiens (Human)	HUMAN	1.16268	0.363762	1.56675	1.04584	0.873682	2.28077	1.05574	0.776997	1.74573
469	6.01	6.01	20.0803	Q9P0L0|VAPA_HUMAN	Vesicle-associated membrane protein-associated protein A (VAMP-associated protein A) (VAMP-A) (VAP-A) (33 kDa Vamp-associated protein) (VAP-33) - Homo sapiens (Human)	HUMAN	1.07743	0.794404	16.969	1.13422	0.476906	4.42891	1.07	0.625421	3.62733
470	6.01	6.01	22.7273	P68036|UB2L3_HUMAN	Ubiquitin-conjugating enzyme E2 L3 (EC 6.3.2.19) (Ubiquitin-protein ligase L3) (Ubiquitin carrier protein L3) (UbcH7) (E2-F1) (L-UBC) - Homo sapiens (Human)	HUMAN	1.17498	0.148128	1.30327	0.926877	0.720396	1.84851	0.929989	0.7922	2.23078
471	6	13.7	50.813	Q04917|1433F_HUMAN	14-3-3 protein eta (Protein AS1) - Homo sapiens (Human)	HUMAN	0.874143	0.26058	2.09896	1.1024	0.0985325	1.2132	0.959131	0.741447	3.43107
472	6	6.03	28.2609	P62834|RAP1A_HUMAN	Ras-related protein Rap-1A precursor (GTP-binding protein smg-p21A) (Ras-related protein Krev-1) (C21KG) (G-22K) - Homo sapiens (Human)	HUMAN	0.802213	0.616956	59.0406	0.711842	0.304647	9.39689	0.802145	0.58055	37.2548
472	0	6.03	28.2609	P61224|RAP1B_HUMAN	Ras-related protein Rap-1b precursor (GTP-binding protein smg p21B) - Homo sapiens (Human)	HUMAN
473	6	6.01	19.4118	P49257|LMAN1_HUMAN	ERGIC-53 protein precursor (ER-Golgi intermediate compartment 53 kDa protein) (Lectin, mannose-binding 1) (Gp58) (Intracellular mannose-specific lectin MR60) - Homo sapiens (Human)	HUMAN	0.923941			1.47066			1.19004
474	6	6.01	36.1842	P61088|UBE2N_HUMAN	Ubiquitin-conjugating enzyme E2 N (EC 6.3.2.19) (Ubiquitin-protein ligase N) (Ubiquitin carrier protein N) (Ubc13) (Bendless-like ubiquitin-conjugating enzyme) - Homo sapiens (Human)	HUMAN	0.929975	0.236207	1.16931	0.980829	0.781072	1.22469	0.908231	0.373071	1.34082
475	6	6.01	14.2384	P19623|SPEE_HUMAN	Spermidine synthase (EC 2.5.1.16) (Putrescine aminopropyltransferase) (SPDSY) - Homo sapiens (Human)	HUMAN	1.29847	0.322363	2.36895	1.25014	0.365875	2.28944	1.16307	0.635298	19.6042
476	6	6.01	15.3061	P30085|KCY_HUMAN	UMP-CMP kinase (EC 2.7.4.14) (Cytidylate kinase) (Deoxycytidylate kinase) (Cytidine monophosphate kinase) (Uridine monophosphate/cytidine monophosphate kinase) (UMP/CMP kinase) (UMP/CMPK) (Uridine monophosphate kinase) - Homo sapiens (Human)	HUMAN	0.982331	0.912208	1.48484	0.937774	0.474339	1.28476	0.862654	0.601633	2.244
477	6	6	28.9655	P30084|ECHM_HUMAN	Enoyl-CoA hydratase, mitochondrial precursor (EC 4.2.1.17) (Short chain enoyl-CoA hydratase) (SCEH) (Enoyl-CoA hydratase 1) - Homo sapiens (Human)	HUMAN	0.822155	0.548526	3.24658	0.886816	0.751905	4.16653	0.917053	0.684649	2.20967
478	6	6	16.9972	P14324|FPPS_HUMAN	Farnesyl pyrophosphate synthetase (FPP synthetase) (FPS) (Farnesyl diphosphate synthetase) [Includes: Dimethylallyltranstransferase (EC 2.5.1.1); Geranyltranstransferase (EC 2.5.1.10)] - Homo sapiens (Human)	HUMAN	0.932214	0.538638	1.26981	0.950087	0.492236	1.16941	0.994295	0.943184	1.18241
479	6	6	47.5728	P62805|H4_HUMAN	Histone H4 - Homo sapiens (Human)	HUMAN	0.540913	0.00594337	1.37674	0.577095	0.00566459	1.32608	0.511585	0.00738279	1.4486
480	6	6	23.7864	P30043|BLVRB_HUMAN	Flavin reductase (EC 1.5.1.30) (FR) (NADPH-dependent diaphorase) (NADPH-flavin reductase) (FLR) (Biliverdin reductase B) (EC 1.3.1.24) (BVR-B) (Biliverdin-IX beta-reductase) (Green heme-binding protein) (GHBP) - Homo sapiens (Human)	HUMAN	0.941361	0.518346	1.3973	0.959957	0.734186	1.56982	0.830067	0.0588022	1.22559
481	6	6	28.0374	Q9BVK6|TMED9_HUMAN	Transmembrane emp24 domain-containing protein 9 precursor (Glycoprotein 25L2) - Homo sapiens (Human)	HUMAN	0.693861	0.23671	2.56318	0.689896	0.507909	125.879	0.728695	0.0974785	1.58329
482	6	6	33.0233	Q13765|NACA_HUMAN	Nascent polypeptide-associated complex subunit alpha (NAC-alpha) (Alpha-NAC) (Hom s 2.02) - Homo sapiens (Human)	HUMAN	1.20597	0.0760189	1.266	1.14559	0.110512	1.23671	1.21879	0.0541461	1.22948
483	6	6	40.1786	Q15369|ELOC_HUMAN	Transcription elongation factor B polypeptide 1 (RNA polymerase II transcription factor SIII subunit C) (SIII p15) (Elongin-C) (EloC) (Elongin 15 kDa subunit) - Homo sapiens (Human)	HUMAN	0.936569	0.125215	1.10381	0.862424	0.0636161	1.17777	0.812078	0.16198	1.43147
484	5.96	6.01	18.9333	P42224|STAT1_HUMAN	Signal transducer and activator of transcription 1-alpha/beta (Transcription factor ISGF-3 components p91/p84) - Homo sapiens (Human)	HUMAN	1.08486	0.326077	1.24769	1.05992	0.620046	1.39945	1.16147	0.169001	1.30216
485	5.95	11.34	29.559	O95757|HS74L_HUMAN	Heat shock 70 kDa protein 4L (Osmotic stress protein 94) (Heat shock 70-related protein APG-1) - Homo sapiens (Human)	HUMAN	1.59407			1.49409			1.10304
486	5.9	5.92	50.3937	P53999|TCP4_HUMAN	Activated RNA polymerase II transcriptional coactivator p15 (SUB1 homolog) (Positive cofactor 4) (PC4) (p14) - Homo sapiens (Human)	HUMAN	0.860382	0.0769481	1.18636	0.94591	0.686045	1.35777	0.75296	0.055601	1.34006
487	5.85	19.24	38.6154	Q92841|DDX17_HUMAN	Probable ATP-dependent RNA helicase DDX17 (EC 3.6.1.-) (DEAD box protein 17) (RNA-dependent helicase p72) (DEAD box protein p72) - Homo sapiens (Human)	HUMAN	0.927085	0.444707	1.26455	0.990794	0.939886	1.34979	1.10819	0.566357	1.53799
488	5.83	21.16	73.6842	P15531|NDKA_HUMAN	Nucleoside diphosphate kinase A (EC 2.7.4.6) (NDK A) (NDP kinase A) (Tumor metastatic process-associated protein) (Metastasis inhibition factor nm23) (nm23-H1) (Granzyme A-activated DNase) (GAAD) - Homo sapiens (Human)	HUMAN	1.21409	0.00512773	1.13651	1.35959	0.00310016	1.20996	1.36639	0.00213572	1.20598
489	5.81	36.38	55.6054	Q9BUF5|TBB6_HUMAN	Tubulin beta-6 chain - Homo sapiens (Human)	HUMAN
490	5.79	5.79	44.7699	P54819|KAD2_HUMAN	Adenylate kinase isoenzyme 2, mitochondrial (EC 2.7.4.3) (ATP-AMP transphosphorylase) - Homo sapiens (Human)	HUMAN	0.927346	0.779048	14.1484	0.708516	0.245569	5.91768	0.87509	0.528163	6.375
491	5.78	5.78	32.9609	O14745|NHERF_HUMAN	Ezrin-radixin-moesin-binding phosphoprotein 50 (EBP50) (Na(+)/H(+) exchange regulatory cofactor NHE-RF) (NHERF-1) (Regulatory cofactor of Na(+)/H(+) exchanger) (Sodium-hydrogen exchanger regulatory factor 1) (Solute carrier family 9 isoform 3 regulatory factor 1) - Homo sapiens (Human)	HUMAN	1.01056			0.899096			1.03473
492	5.78	5.78	66.0131	Q9BPX5|ARP5L_HUMAN	Actin-related protein 2/3 complex subunit 5-like protein (ARP2/3 complex 16 kDa subunit 2) (ARC16-2) - Homo sapiens (Human)	HUMAN	1.24175	0.41113	2.46996	0.934757	0.404846	1.88299	1.32611	0.248888	2.12723
493	5.77	5.77	47.2222	O75347|TBCA_HUMAN	Tubulin-specific chaperone A (Tubulin-folding cofactor A) (CFA) (TCP1-chaperonin cofactor A) - Homo sapiens (Human)	HUMAN	1.03263	0.619141	1.15155	1.07706	0.434828	1.22806	1.16227	0.100294	1.20412
494	5.76	5.76	28.6464	Q99460|PSMD1_HUMAN	26S proteasome non-ATPase regulatory subunit 1 (26S proteasome regulatory subunit RPN2) (26S proteasome regulatory subunit S1) (26S proteasome subunit p112) - Homo sapiens (Human)	HUMAN	0.970334	0.746592	2.48427	1.30263	0.274517	2.14503	1.13885
495	5.74	5.74	23.7923	Q8WUF5|IASPP_HUMAN	RelA-associated inhibitor (Inhibitor of ASPP protein) (Protein iASPP) (PPP1R13B-like protein) (NFkB-interacting protein 1) - Homo sapiens (Human)	HUMAN	1.31036			1.35434			1.13699
496	5.73	5.73	41.784	P48047|ATPO_HUMAN	ATP synthase O subunit, mitochondrial precursor (EC 3.6.3.14) (Oligomycin sensitivity conferral protein) (OSCP) - Homo sapiens (Human)	HUMAN	0.800113	0.407475	8.24748	0.925224	0.471327	2.46534	1.03886	0.866299	9.70568
497	5.71	5.73	36.194	Q15691|MARE1_HUMAN	Microtubule-associated protein RP/EB family member 1 (APC-binding protein EB1) (End-binding protein 1) (EB1) - Homo sapiens (Human)	HUMAN	1.15416	0.0130111	1.08964	1.13554	0.186893	1.26787	0.934647	0.356853	1.21894
498	5.71	5.71	61.2903	Q07955|SFRS1_HUMAN	Splicing factor, arginine/serine-rich 1 (pre-mRNA-splicing factor SF2, P33 subunit) (Alternative-splicing factor 1) (ASF-1) - Homo sapiens (Human)	HUMAN	0.880631	0.223856	1.30295	0.980782	0.921227	2.11106	0.944781	0.264553	1.14116
499	5.7	19.69	54.4715	P31946|1433B_HUMAN	14-3-3 protein beta/alpha (Protein kinase C inhibitor protein 1) (KCIP-1) (Protein 1054) - Homo sapiens (Human)	HUMAN	0.883956			0.841576			0.900182
500	5.7	5.71	27.5956	O14776|TCRG1_HUMAN	Transcription elongation regulator 1 (TATA box-binding protein-associated factor 2S) (Transcription factor CA150) - Homo sapiens (Human)	HUMAN	0.935386			0.546079			1.16952	0.78285	271.811
501	5.67	5.76	40.8163	P84098|RL19_HUMAN	60S ribosomal protein L19 - Homo sapiens (Human)	HUMAN	0.968128	0.678897	1.19413	1.0772	0.708076	1.56968	0.945486	0.568919	1.24311
502	5.67	5.67	30.1282	Q12904|MCA1_HUMAN	Multisynthetase complex auxiliary component p43 [Contains: Endothelial monocyte-activating polypeptide 2 (EMAP-II) (Small inducible cytokine subfamily E member 1)] - Homo sapiens (Human)	HUMAN	1.04986	0.398137	1.21708	1.08711	0.237727	1.51561	1.06502	0.38533	1.27885
503	5.65	5.67	14.1723	P12830|CADH1_HUMAN	Epithelial-cadherin precursor (E-cadherin) (Uvomorulin) (Cadherin-1) (CAM 120/80) (CD324 antigen) [Contains: E-Cad/CTF1; E-Cad/CTF2; E-Cad/CTF3] - Homo sapiens (Human)	HUMAN	1.26658			0.485727			0.640911
504	5.65	5.66	25.1451	P30837|AL1B1_HUMAN	Aldehyde dehydrogenase X, mitochondrial precursor (EC 1.2.1.3) (Aldehyde dehydrogenase family 1 member B1) (ALDH class 2) - Homo sapiens (Human)	HUMAN	1.6922	0.0243736	1.29178	1.78196	0.12936	4.53775	1.54681	0.424987	78.9634
505	5.65	5.65	34.9593	P51572|BAP31_HUMAN	B-cell receptor-associated protein 31 (BCR-associated protein Bap31) (p28 Bap31) (Protein CDM) (6C6-AG tumor-associated antigen) - Homo sapiens (Human)	HUMAN	0.912162	0.159069	1.16985	1.10307	0.521337	1.53885	1.06956	0.662945	1.55922
506	5.61	5.74	19.4595	Q92499|DDX1_HUMAN	ATP-dependent RNA helicase DDX1 (EC 3.6.1.-) (DEAD box protein 1) (DEAD box protein retinoblastoma) (DBP-RB) - Homo sapiens (Human)	HUMAN	0.954124	0.710128	1.38618	0.897724	0.516003	1.59616	0.963076	0.435495	1.12823
507	5.59	5.62	27.6814	Q00341|VIGLN_HUMAN	Vigilin (High density lipoprotein-binding protein) (HDL-binding protein) - Homo sapiens (Human)	HUMAN	1.46453	0.114641	1.83967	1.49451	0.151012	2.14023	1.40542	0.115147	1.72497
508	5.57	5.62	29.1946	P05141|ADT2_HUMAN	ADP/ATP translocase 2 (Adenine nucleotide translocator 2) (ANT 2) (ADP,ATP carrier protein 2) (Solute carrier family 25 member 5) (ADP,ATP carrier protein, fibroblast isoform) - Homo sapiens (Human)	HUMAN	0.942197	0.854045	2.20417	0.88157	0.6583	1.99347	0.787456	0.609067	3.086
508	0	4.83	22.4832	P12236|ADT3_HUMAN	ADP/ATP translocase 3 (Adenine nucleotide translocator 2) (ANT 3) (ADP,ATP carrier protein 3) (Solute carrier family 25 member 6) (ADP,ATP carrier protein, isoform T2) - Homo sapiens (Human)	HUMAN
509	5.57	5.57	25.9912	P22061|PIMT_HUMAN	Protein-L-isoaspartate(D-aspartate) O-methyltransferase (EC 2.1.1.77) (Protein-beta-aspartate methyltransferase) (PIMT) (Protein L-isoaspartyl/D-aspartyl methyltransferase) (L-isoaspartyl protein carboxyl methyltransferase) - Homo sapiens (Human)	HUMAN	0.8933	0.218401	1.26023	0.859232	0.235674	1.38597	1.08672	0.718875	1.95224
510	5.55	20.09	51.3736	P09972|ALDOC_HUMAN	Fructose-bisphosphate aldolase C (EC 4.1.2.13) (Brain-type aldolase) - Homo sapiens (Human)	HUMAN	1.07349	0.859842	56.0592	1.03544	0.752299	1.3777	1.43719	0.00563958	1.20439
511	5.55	5.56	40.2299	Q14847|LASP1_HUMAN	LIM and SH3 domain protein 1 (LASP-1) (MLN 50) - Homo sapiens (Human)	HUMAN	0.968917	0.744025	1.24584	0.981549	0.781208	1.16125	0.870016	0.1399	1.21646
512	5.55	5.55	30.7937	O43852|CALU_HUMAN	Calumenin precursor (Crocalbin) (IEF SSP 9302) - Homo sapiens (Human)	HUMAN	0.848045	0.286821	1.42698	1.11701	0.520433	1.50959	0.739188	0.154464	1.58949
513	5.55	5.55	30.3665	P60953|CDC42_HUMAN	Cell division control protein 42 homolog precursor (G25K GTP-binding protein) - Homo sapiens (Human)	HUMAN	0.897697	0.491469	1.45349	0.894982	0.0725667	1.13296	0.856315	0.201151	1.30267
514	5.54	5.54	38.7889	P23588|IF4B_HUMAN	Eukaryotic translation initiation factor 4B (eIF-4B) - Homo sapiens (Human)	HUMAN	1.09969	0.57795	1.62589	1.00012	0.99956	1.90467	1.41466	0.0331908	1.3426
515	5.49	20.04	33.5526	P35580|MYH10_HUMAN	Myosin-10 (Myosin heavy chain 10) (Myosin heavy chain, nonmuscle IIb) (Nonmuscle myosin heavy chain IIb) (NMMHC II-b) (NMMHC-IIB) (Cellular myosin heavy chain, type B) (Nonmuscle myosin heavy chain-B) (NMMHC-B) - Homo sapiens (Human)	HUMAN	1.31188			1.3546	0.103808	1.886	1.42059
516	5.48	5.53	22.272	O94925|GLSK_HUMAN	Glutaminase kidney isoform, mitochondrial precursor (EC 3.5.1.2) (GLS) (L-glutamine amidohydrolase) (K-glutaminase) - Homo sapiens (Human)	HUMAN	0.835917	0.149982	1.40205	0.873571	0.0919685	1.20892	1.07748	0.216067	1.197
517	5.45	5.49	25.3837	P43243|MATR3_HUMAN	Matrin-3 - Homo sapiens (Human)	HUMAN	1.04828			0.821145			1.20235	0.698711	96.7769
518	5.39	5.39	23.4043	O75915|PRAF3_HUMAN	PRA1 family protein 3 (ARL-6-interacting protein 5) (ADP-ribosylation-like factor 6-interacting protein 5) (Aip-5) (Glutamate transporter EAAC1-interacting protein) (GTRAP3-18) (Prenylated Rab acceptor protein 2) (Protein JWa) (Dermal papilla-derived protein 11) (JM5) (Putative MAPK-activating protein PM27) (Cytoskeleton-related vitamin A-responsive protein) - Homo sapiens (Human)	HUMAN	0.819422	0.041176	1.20215	0.781585	0.126202	1.45189	1.64267	0.0677573	1.75715
519	5.34	5.4	39.5492	P20073|ANXA7_HUMAN	Annexin A7 (Annexin VII) (Synexin) - Homo sapiens (Human)	HUMAN	0.884216	0.356638	2.66631	0.989739	0.959022	7.63799	1.16019	0.0716032	1.23768
520	5.31	5.32	11.6809	Q04446|GLGB_HUMAN	1,4-alpha-glucan branching enzyme (EC 2.4.1.18) (Glycogen branching enzyme) (Brancher enzyme) - Homo sapiens (Human)	HUMAN	0.915574	0.758885	2.10636	0.923461	0.684837	1.60909	1.45848	0.0528052	1.46839
521	5.28	6.08	21.3861	P50995|ANX11_HUMAN	Annexin A11 (Annexin XI) (Calcyclin-associated annexin 50) (CAP-50) (56 kDa autoantigen) - Homo sapiens (Human)	HUMAN	0.821361	0.746394	380.389	0.69537	0.50908	115.564	0.640614	0.431485	95.0966
522	5.28	5.29	33.4356	Q15717|ELAV1_HUMAN	ELAV-like protein 1 (Hu-antigen R) (HuR) - Homo sapiens (Human)	HUMAN	1.01358			0.824317			1.28561
523	5.26	5.37	19.1674	O14617|AP3D1_HUMAN	AP-3 complex subunit delta-1 (Adapter-related protein complex 3 subunit delta-1) (Delta-adaptin 3) (AP-3 complex subunit delta) (Delta-adaptin) - Homo sapiens (Human)	HUMAN	1.30376	0.490888	26.4475	1.26777	0.459588	14.2144	1.23728	0.243427	2.96823
524	5.26	5.26	28.4277	O43143|DHX15_HUMAN	Putative pre-mRNA-splicing factor ATP-dependent RNA helicase DHX15 (EC 3.6.1.-) (DEAH box protein 15) (ATP-dependent RNA helicase #46) - Homo sapiens (Human)	HUMAN	0.750932			0.862225	0.644126	20.306	0.73001
525	5.25	5.25	21.727	Q9NR45|SIAS_HUMAN	Sialic acid synthase (N-acetylneuraminate synthase) (EC 2.5.1.56) (N-acetylneuraminic acid synthase) (N-acetylneuraminate-9-phosphate synthase) (EC 2.5.1.57) (N-acetylneuraminic acid phosphate synthase) - Homo sapiens (Human)	HUMAN	0.720608			0.960542			0.982429
526	5.23	5.23	53.3835	P62847|RS24_HUMAN	40S ribosomal protein S24 - Homo sapiens (Human)	HUMAN	0.893959	0.0811407	1.13782	0.870916	0.117779	1.19813	0.914548	0.306231	1.20474
527	5.23	5.23	86.8852	P02795|MT2_HUMAN	Metallothionein-2 (MT-2) (Metallothionein-II) (MT-II) (Metallothionein-2A) - Homo sapiens (Human)	HUMAN	1.48344	2.36494e-10	1.09736	1.83486	1.78097e-14	1.10655	0.867906	0.00442561	1.09902
527	0	5.23	54.0984	P80297|MT1X_HUMAN	Metallothionein-1X (MT-1X) (Metallothionein-IX) (MT-IX) - Homo sapiens (Human)	HUMAN
527	0	5.23	54.0984	P80295|MT1I_HUMAN	Metallothionein-1I (MT-1I) (Metallothionein-II) - Homo sapiens (Human)	HUMAN
527	0	5.23	53.2258	P13640|MT1G_HUMAN	Metallothionein-1G (MT-1G) (Metallothionein-IG) (MT-IG) (Metallothionein-1K) (MT-1K) - Homo sapiens (Human)	HUMAN
527	0	3.31	54.0984	P04732|MT1E_HUMAN	Metallothionein-1E (MT-1E) (Metallothionein-IE) (MT-IE) - Homo sapiens (Human)	HUMAN
527	0	3.23	47.541	Q8N339|MT1M_HUMAN	Metallothionein-1M (MT-1M) (Metallothionein-IM) (MT-IM) - Homo sapiens (Human)	HUMAN
528	5.22	5.22	21.4286	P59998|ARPC4_HUMAN	Actin-related protein 2/3 complex subunit 4 (ARP2/3 complex 20 kDa subunit) (p20-ARC) - Homo sapiens (Human)	HUMAN	0.919187	0.137702	1.1625	0.658225	0.00816126	1.17771	0.703778	0.0736386	1.54431
529	5.2	5.21	21.9792	O60313|OPA1_HUMAN	Dynamin-like 120 kDa protein, mitochondrial precursor (Optic atrophy protein 1) [Contains: Dynamin-like 120 kDa protein, form S1] - Homo sapiens (Human)	HUMAN	0.907634	0.785764	33.7833	0.911946	0.0231253	1.04348	1.19507	0.624889	29.5894
530	5.18	5.19	29.6188	Q9Y376|CAB39_HUMAN	Calcium-binding protein 39 (Protein Mo25) - Homo sapiens (Human)	HUMAN	1.03062	0.963125	741.316	0.677262	0.0183187	1.15317	0.812532	0.525918	3.23213
531	5.13	5.13	34.5708	P55010|IF5_HUMAN	Eukaryotic translation initiation factor 5 (eIF-5) - Homo sapiens (Human)	HUMAN	0.91235	0.466341	1.42012	1.00405	0.970234	1.37407	1.05712	0.483485	1.22126
532	5.11	5.12	11.5646	Q15418|KS6A1_HUMAN	Ribosomal protein S6 kinase alpha-1 (EC 2.7.11.1) (S6K-alpha 1) (90 kDa ribosomal protein S6 kinase 1) (p90-RSK 1) (Ribosomal S6 kinase 1) (RSK-1) (pp90RSK1) (p90S6K) (MAP kinase-activated protein kinase 1a) (MAPKAPK1A) - Homo sapiens (Human)	HUMAN	0.981519	0.277079	1.05575	1.0356	0.499587	1.20218	1.16986	0.122679	1.29837
533	5.1	8.01	22.3451	P48735|IDHP_HUMAN	Isocitrate dehydrogenase [NADP], mitochondrial precursor (EC 1.1.1.42) (Oxalosuccinate decarboxylase) (IDH) (NADP(+)-specific ICDH) (IDP) (ICD-M) - Homo sapiens (Human)	HUMAN	0.591518	0.0370385	1.56415	0.663473	0.0229449	1.31274	0.753351	0.0178859	1.17964
534	5.1	5.15	15.8249	P06493|CDC2_HUMAN	Cell division control protein 2 homolog (EC 2.7.11.22) (EC 2.7.11.23) (p34 protein kinase) (Cyclin-dependent kinase 1) (CDK1) - Homo sapiens (Human)	HUMAN	0.969725	0.779904	1.51373	1.01899	0.924109	2.12136	1.34277	0.0432351	1.31341
535	5.09	10.37	31.4103	P17858|K6PL_HUMAN	6-phosphofructokinase, liver type (EC 2.7.1.11) (Phosphofructokinase 1) (Phosphohexokinase) (Phosphofructo-1-kinase isozyme B) (PFK-B) - Homo sapiens (Human)	HUMAN	1.09275	0.778327	22.3008	0.872133	0.0340102	1.09741	1.25509	0.593069	48.6081
536	5.09	5.1	42.7313	Q9UIJ7|KAD3_HUMAN	GTP:AMP phosphotransferase mitochondrial (EC 2.7.4.10) (Adenylate kinase 3) (AK3) (Adenylate kinase 3 alpha-like 1) - Homo sapiens (Human)	HUMAN	1.14619	0.270299	1.31652	1.16481	0.154002	1.25719	1.64059	0.00262332	1.27838
537	5.09	5.09	20.4167	O95573|ACSL3_HUMAN	Long-chain-fatty-acid--CoA ligase 3 (EC 6.2.1.3) (Long-chain acyl-CoA synthetase 3) (LACS 3) - Homo sapiens (Human)	HUMAN	0.913373	0.708665	10.3572	0.871532	0.580162	9.52144	2.87267	0.379852	9022.23
538	5.08	5.08	46.6667	Q01469|FABPE_HUMAN	Fatty acid-binding protein, epidermal (E-FABP) (Psoriasis-associated fatty acid-binding protein homolog) (PA-FABP) - Homo sapiens (Human)	HUMAN	0.904998	0.519544	1.40738	1.21739	0.224146	1.41099	0.58502	0.0118908	1.45649
539	5.07	5.07	23.7895	P26368|U2AF2_HUMAN	Splicing factor U2AF 65 kDa subunit (U2 auxiliary factor 65 kDa subunit) (U2 snRNP auxiliary factor large subunit) (hU2AF(65)) - Homo sapiens (Human)	HUMAN	0.806299			0.968072	0.924585	31.9482	0.933014	0.72756	6.89887
540	5.03	5.1	34.6154	Q8WXX5|DNJC9_HUMAN	DnaJ homolog subfamily C member 9 (DnaJ protein SB73) - Homo sapiens (Human)	HUMAN
541	5	5	53.6	P62899|RL31_HUMAN	60S ribosomal protein L31 - Homo sapiens (Human)	HUMAN	1.00602	0.939921	1.20567	1.03728	0.747192	1.30385	0.885417	0.232274	1.25125
542	4.99	4.99	17.3653	Q02218|ODO1_HUMAN	2-oxoglutarate dehydrogenase E1 component, mitochondrial precursor (EC 1.2.4.2) (Alpha-ketoglutarate dehydrogenase) - Homo sapiens (Human)	HUMAN	0.778218	0.337873	6.48739	0.918224			0.587156
543	4.97	4.97	35.4545	P62136|PP1A_HUMAN	Serine/threonine-protein phosphatase PP1-alpha catalytic subunit (EC 3.1.3.16) (PP-1A) - Homo sapiens (Human)	HUMAN	0.95609	0.745668	1.68125	1.29731	0.334886	2.43317	0.801372	0.55718	3.9125
544	4.96	4.96	25.8532	Q13751|LAMB3_HUMAN	Laminin subunit beta-3 precursor (Laminin 5 beta 3) (Laminin B1k chain) (Kalinin B1 chain) - Homo sapiens (Human)	HUMAN				0.988812			0.796485
545	4.96	4.96	32.0594	P23381|SYWC_HUMAN	Tryptophanyl-tRNA synthetase, cytoplasmic (EC 6.1.1.2) (Tryptophan--tRNA ligase) (TrpRS) (IFP53) (hWRS) - Homo sapiens (Human)	HUMAN	1.19543			1.27523			1.07257
546	4.95	5.03	46.3668	Q15181|IPYR_HUMAN	Inorganic pyrophosphatase (EC 3.6.1.1) (Pyrophosphate phospho-hydrolase) (PPase) - Homo sapiens (Human)	HUMAN	0.894282	0.228238	1.21029	0.977525	0.725453	1.14496	1.13887	0.0291456	1.12279
547	4.92	4.92	41.4508	P37235|HPCL1_HUMAN	Hippocalcin-like protein 1 (Visinin-like protein 3) (VILIP-3) (Calcium-binding protein BDR-1) (HLP2) - Homo sapiens (Human)	HUMAN	0.928873	0.538923	1.54042	0.828126	0.30798	1.81953	2.19426	0.000325769	1.14183
548	4.91	4.91	29.3413	Q9NZL9|MAT2B_HUMAN	Methionine adenosyltransferase 2 subunit beta (Methionine adenosyltransferase II beta) (MAT II beta) (Methionine adenosyltransferase 2 beta subunit) (DTDP-4-keto-6-deoxy-D-glucose 4-reductase) - Homo sapiens (Human)	HUMAN	0.91906	0.409824	1.42089	0.804776	0.375443	2.28498	0.79967	0.32375	2.098
549	4.9	4.9	26.506	P29966|MARCS_HUMAN	Myristoylated alanine-rich C-kinase substrate (MARCKS) (Protein kinase C substrate, 80 kDa protein, light chain) (PKCSL) (80K-L protein) - Homo sapiens (Human)	HUMAN	1.3283	0.025699	1.24429	1.60019	0.051473	1.60784	1.8946	0.00346952	1.41853
550	4.89	4.89	53.6232	P62857|RS28_HUMAN	40S ribosomal protein S28 - Homo sapiens (Human)	HUMAN	1.0598	0.638532	1.34833	1.2022	0.151698	1.3232	1.02203	0.90558	1.56695
551	4.88	4.9	34.3348	P08670|VIME_HUMAN	Vimentin - Homo sapiens (Human)	HUMAN	2.40793	0.0503959	2.41715	3.16815	0.057601	3.47414	3.82857	0.0293367	2.75066
552	4.86	4.86	23.5955	O15145|ARPC3_HUMAN	Actin-related protein 2/3 complex subunit 3 (ARP2/3 complex 21 kDa subunit) (p21-ARC) - Homo sapiens (Human)	HUMAN	0.993137	0.972003	1.77741	0.992937	0.886069	1.15574	0.885332	0.496583	1.6525
553	4.83	5.17	23.6776	P31689|DNJA1_HUMAN	DnaJ homolog subfamily A member 1 (Heat shock 40 kDa protein 4) (DnaJ protein homolog 2) (HSJ-2) (HSDJ) - Homo sapiens (Human)	HUMAN	1.04437	0.829813	2.14863	1.40865	0.299138	2.88929	1.18199	0.361338	1.84587
554	4.83	4.84	45.3125	Q9UQ35|SRRM2_HUMAN	Serine/arginine repetitive matrix protein 2 (Serine/arginine-rich splicing factor-related nuclear matrix protein of 300 kDa) (Ser/Arg-related nuclear matrix protein) (SR-related nuclear matrix protein of 300 kDa) (Splicing coactivator subunit SRm300) (300 kDa nuclear matrix antigen) - Homo sapiens (Human)	HUMAN	1.04239	0.654625	1.2518	0.935342	0.475206	1.2396	1.24714	0.274873	1.56806
555	4.82	4.84	22.9692	Q00796|DHSO_HUMAN	Sorbitol dehydrogenase (EC 1.1.1.14) (L-iditol 2-dehydrogenase) - Homo sapiens (Human)	HUMAN	1.46651	0.016825	1.24166	1.36421	0.138219	1.74413	1.31548	0.00531308	1.09019
556	4.82	4.83	23.4234	P20042|IF2B_HUMAN	Eukaryotic translation initiation factor 2 subunit 2 (Eukaryotic translation initiation factor 2 subunit beta) (eIF-2-beta) - Homo sapiens (Human)	HUMAN	0.999971	1	1.27905	1.07432	0.319403	1.19146	1.05635	0.684725	1.41666
557	4.79	4.84	16.6273	Q13045|FLII_HUMAN	Protein flightless-1 homolog - Homo sapiens (Human)	HUMAN
558	4.78	4.78	54.2857	Q9Y3U8|RL36_HUMAN	60S ribosomal protein L36 - Homo sapiens (Human)	HUMAN	1.00029	0.9968	1.23505	1.15398	0.321975	1.42205	0.956581	0.458459	1.15273
559	4.77	4.77	23.8606	Q15738|NSDHL_HUMAN	Sterol-4-alpha-carboxylate 3-dehydrogenase, decarboxylating (EC 1.1.1.170) (H105e3 protein) - Homo sapiens (Human)	HUMAN	1.29591	0.0192851	1.17021	1.18831	0.0888046	1.26788	1.13116	0.633653	11.1793
560	4.75	4.75	32.6087	Q04760|LGUL_HUMAN	Lactoylglutathione lyase (EC 4.4.1.5) (Methylglyoxalase) (Aldoketomutase) (Glyoxalase I) (Glx I) (Ketone-aldehyde mutase) (S-D-lactoylglutathione methylglyoxal lyase) - Homo sapiens (Human)	HUMAN	1.06353	0.60651	1.35846	1.25808	0.142419	1.41857	1.0621	0.594784	1.33618
561	4.73	4.74	26.7908	P33121|ACSL1_HUMAN	Long-chain-fatty-acid--CoA ligase 1 (EC 6.2.1.3) (Long-chain acyl-CoA synthetase 1) (LACS 1) (Palmitoyl-CoA ligase 1) (Long-chain fatty acid CoA ligase 2) (Long-chain acyl-CoA synthetase 2) (LACS 2) (Acyl-CoA synthetase 1) (ACS1) (Palmitoyl-CoA ligase 2) - Homo sapiens (Human)	HUMAN	0.588639	0.0615837	1.78218	0.472868	0.192954	4.15622	0.648432	0.177951	2.08908
562	4.72	4.72	39.7727	Q02543|RL18A_HUMAN	60S ribosomal protein L18a - Homo sapiens (Human)	HUMAN	1.02693	0.594103	1.11918	0.989017	0.909801	1.24905	0.957078	0.379934	1.11709
563	4.68	5.13	16.5574	O60841|IF2P_HUMAN	Eukaryotic translation initiation factor 5B (eIF-5B) (Translation initiation factor IF-2) - Homo sapiens (Human)	HUMAN	1.0299	0.882562	2.13389	0.871271	0.498074	2.0596	1.33039	0.0881053	1.47836
564	4.67	4.77	21.875	P47895|AL1A3_HUMAN	Aldehyde dehydrogenase 1A3 (EC 1.2.1.5) (Aldehyde dehydrogenase 6) (Retinaldehyde dehydrogenase 3) (RALDH-3) - Homo sapiens (Human)	HUMAN	1.36757	0.101483	1.53142	1.76831	0.0681204	1.89219	1.39427	0.0339824	1.3296
565	4.65	4.65	20.3046	Q9UQ80|PA2G4_HUMAN	Proliferation-associated protein 2G4 (Cell cycle protein p38-2G4 homolog) (hG4-1) (ErbB3-binding protein 1) - Homo sapiens (Human)	HUMAN	1.05016	0.854062	1.99917	1.22262	0.376506	1.85436	1.55384	0.137146	2.00477
566	4.65	4.65	30.3371	P62913|RL11_HUMAN	60S ribosomal protein L11 (CLL-associated antigen KW-12) - Homo sapiens (Human)	HUMAN	1.00606	0.914297	1.17884	1.18986	0.132395	1.30924	1.06531	0.349435	1.19964
567	4.64	4.64	12.0968	P30419|NMT1_HUMAN	Glycylpeptide N-tetradecanoyltransferase 1 (EC 2.3.1.97) (Peptide N-myristoyltransferase 1) (Myristoyl-CoA:protein N-myristoyltransferase 1) (NMT 1) (Type I N-myristoyltransferase) - Homo sapiens (Human)	HUMAN	1.20657	0.188238	1.50838	1.40543	0.196306	2.15268	1.22276	0.252091	1.72132
568	4.62	4.62	28.481	P48637|GSHB_HUMAN	Glutathione synthetase (EC 6.3.2.3) (Glutathione synthase) (GSH synthetase) (GSH-S) - Homo sapiens (Human)	HUMAN	0.970808	0.80887	1.34809	1.05461	0.454868	1.21851	0.775477	0.0275415	1.23152
569	4.61	4.65	24.2656	Q9NR30|DDX21_HUMAN	Nucleolar RNA helicase 2 (EC 3.6.1.-) (Nucleolar RNA helicase II) (Nucleolar RNA helicase Gu) (RH II/Gu) (Gu-alpha) (DEAD box protein 21) - Homo sapiens (Human)	HUMAN	0.914583	0.54326	3.66995	1.00082	0.992731	2.47912	0.792611	0.331639	5.44418
570	4.61	4.61	47.5113	Q01130|SFRS2_HUMAN	Splicing factor, arginine/serine-rich 2 (Splicing factor SC35) (SC-35) (Splicing component, 35 kDa) (Protein PR264) - Homo sapiens (Human)	HUMAN	0.940811	0.562259	1.34834	0.993167	0.684402	1.04988	0.947091	0.407016	1.19699
571	4.6	5.24	56.8889	P24534|EF1B_HUMAN	Elongation factor 1-beta (EF-1-beta) - Homo sapiens (Human)	HUMAN	1.17665	0.192007	1.29226	1.15219	0.253762	1.2937	1.24875	0.0238845	1.20594
572	4.6	4.65	11.3036	O00410|IMB3_HUMAN	Importin beta-3 (Karyopherin beta-3) (Ran-binding protein 5) (RanBP5) - Homo sapiens (Human)	HUMAN	1.0507			1.48155	0.311488	14.2883	1.30664
573	4.59	4.66	18.2952	O60763|VDP_HUMAN	General vesicular transport factor p115 (Transcytosis-associated protein) (TAP) (Vesicle docking protein) - Homo sapiens (Human)	HUMAN	0.659089			1.17393			1.01278
574	4.59	4.59	29.2683	P49720|PSB3_HUMAN	Proteasome subunit beta type 3 (EC 3.4.25.1) (Proteasome theta chain) (Proteasome chain 13) (Proteasome component C10-II) - Homo sapiens (Human)	HUMAN	1.35913	0.0488994	1.3553	1.35067	0.202351	1.99685	1.0701	0.692735	1.64087
575	4.59	4.59	29.375	Q15185|TEBP_HUMAN	Prostaglandin E synthase 3 (EC 5.3.99.3) (Cytosolic prostaglandin E2 synthase) (cPGES) (Telomerase-binding protein p23) (Hsp90 co-chaperone) (Progesterone receptor complex p23) - Homo sapiens (Human)	HUMAN	1.0777	0.575481	1.36249	1.2501	0.203757	1.46675	1.27073	0.233388	1.57549
576	4.58	4.58	36.9231	P62244|RS15A_HUMAN	40S ribosomal protein S15a - Homo sapiens (Human)	HUMAN	1.10389	0.402582	1.30815	1.22412	0.18695	1.38676	1.12206	0.262838	1.25621
577	4.53	4.53	19.19	Q5JRX3|PREP_HUMAN	Presequence protease, mitochondrial precursor (EC 3.4.24.-) (hPreP) (Pitrilysin metalloproteinase 1) (Metalloprotease 1) (hMP1) - Homo sapiens (Human)	HUMAN	0.982818	0.160791	1.05848	1.10201	0.185577	1.44822	0.977306	0.896114	5.87969
578	4.53	4.53	22.9446	Q9Y6G9|DC1L1_HUMAN	Cytoplasmic dynein 1 light intermediate chain 1 (Dynein light intermediate chain 1, cytosolic) (Dynein light chain A) (DLC-A) - Homo sapiens (Human)	HUMAN	1.1435	0.473128	4.78618	1.57222	0.26743	13.0399	1.27636	0.688911	340.856
579	4.5	4.51	13.1469	Q9H6S3|ES8L2_HUMAN	Epidermal growth factor receptor kinase substrate 8-like protein 2 (Epidermal growth factor receptor pathway substrate 8-related protein 2) (EPS8-like protein 2) - Homo sapiens (Human)	HUMAN	0.994926			1.17411	0.646147	3.63599	1.37538	0.501787	5.40739
580	4.49	4.49	25.5696	Q92665|RT31_HUMAN	28S ribosomal protein S31, mitochondrial precursor (S31mt) (MRP-S31) (Imogen 38) - Homo sapiens (Human)	HUMAN	1.0599			1.2618			0.979902
581	4.45	4.52	60.2649	O15511|ARPC5_HUMAN	Actin-related protein 2/3 complex subunit 5 (ARP2/3 complex 16 kDa subunit) (p16-ARC) - Homo sapiens (Human)	HUMAN	0.867567	0.475124	5.30799	0.707254	0.147064	1.90598	0.757481	0.188995	1.83979
582	4.44	4.44	28.5714	P42677|RS27_HUMAN	40S ribosomal protein S27 (Metallopan-stimulin 1) (MPS-1) - Homo sapiens (Human)	HUMAN	1.4289			1.76137	0.395617	172.525	1.14897	0.725698	46.4513
583	4.43	4.44	22.1453	O43396|TXNL1_HUMAN	Thioredoxin-like protein 1 (32 kDa thioredoxin-related protein) - Homo sapiens (Human)	HUMAN	1.0714			1.81889			1.0366
584	4.42	4.43	29.5238	O14979|HNRDL_HUMAN	Heterogeneous nuclear ribonucleoprotein D-like (hnRPD-like protein) (hnHNRP-DL) (JKT41-binding protein) (AU-rich element RNA-binding factor) (Protein laAUF1) - Homo sapiens (Human)	HUMAN	0.976746	0.612351	1.14204	0.904235	0.100726	1.16064	1.04981	0.769888	1.62123
585	4.41	6.99	47.7778	P18085|ARF4_HUMAN	ADP-ribosylation factor 4 - Homo sapiens (Human)	HUMAN	1.20552	0.200722	1.40367	1.42571	0.0393157	1.37976	1.29107	0.165249	1.49838
586	4.41	4.41	66.5049	P20290|BTF3_HUMAN	Transcription factor BTF3 (RNA polymerase B transcription factor 3) - Homo sapiens (Human)	HUMAN	1.07451	0.485417	1.29669	1.07564	0.733738	1.68389	1.03169	0.661628	1.20149
587	4.4	4.44	25	Q9NTK5|GTPB9_HUMAN	Putative GTP-binding protein 9 - Homo sapiens (Human)	HUMAN	0.804537	0.328275	2.07466	0.938371	0.702527	1.86111	0.86397	0.180299	1.36463
588	4.37	4.37	42.2122	Q07666|SAM68_HUMAN	KH domain-containing, RNA-binding, signal transduction-associated protein 1 (p21 Ras GTPase-activating protein-associated p62) (GAP-associated tyrosine phosphoprotein p62) (Src-associated in mitosis 68 kDa protein) (Sam68) (p68) - Homo sapiens (Human)	HUMAN	0.903982	0.486184	1.41247	0.942598	0.741696	1.50328	0.873591	0.464206	1.52675
589	4.36	4.44	35.8916	P61201|CSN2_HUMAN	COP9 signalosome complex subunit 2 (Signalosome subunit 2) (SGN2) (JAB1-containing signalosome subunit 2) (Thyroid receptor-interacting protein 15) (TRIP-15) (Alien homolog) - Homo sapiens (Human)	HUMAN	1.19371	0.24787	2.51707	1.51831	0.0298516	1.28272	1.21729	0.159114	1.89224
590	4.35	4.35	33.8308	P43487|RANG_HUMAN	Ran-specific GTPase-activating protein (Ran-binding protein 1) (RanBP1) - Homo sapiens (Human)	HUMAN	1.10883	0.072308	1.12248	1.06425	0.297793	1.13989	0.966984	0.841714	1.46685
591	4.34	4.45	31.9018	P63208|SKP1_HUMAN	S-phase kinase-associated protein 1A (Cyclin A/CDK2-associated protein p19) (p19A) (p19skp1) (RNA polymerase II elongation factor-like protein) (Organ of Corti protein 2) (OCP-II protein) (OCP-2) (Transcription elongation factor B) (SIII) - Homo sapiens (Human)	HUMAN	0.896876	0.0358777	1.09547	0.953493	0.770842	1.85057	1.12228	0.415494	1.62785
592	4.34	4.37	22.9117	Q9Y6E2|BZW2_HUMAN	Basic leucine zipper and W2 domain-containing protein 2 - Homo sapiens (Human)	HUMAN	0.940228			0.875157			0.869371	0.133312	1.45936
593	4.33	4.33	15.4734	Q9BXJ9|NARG1_HUMAN	NMDA receptor-regulated protein 1 (N-terminal acetyltransferase) (Protein tubedown-1) (Tbdn100) (Gastric cancer antigen Ga19) - Homo sapiens (Human)	HUMAN	0.959557	0.537654	1.2724	1.01251	0.819859	1.22939	1.26031	0.181438	1.63883
594	4.32	4.43	20.6422	Q9UBQ5|IF3C_HUMAN	Eukaryotic translation initiation factor 3 subunit 12 (eIF-3 p25) (eIF-3 p28) (eIF3k) (Muscle-specific gene M9 protein) (PLAC-24) - Homo sapiens (Human)	HUMAN	1.04279	0.702915	1.50649	1.40001	0.215006	2.24333	1.2766	0.0375258	1.23306
595	4.32	4.32	16.3599	O75439|MPPB_HUMAN	Mitochondrial-processing peptidase subunit beta, mitochondrial precursor (EC 3.4.24.64) (Beta-MPP) (P-52) - Homo sapiens (Human)	HUMAN	0.998274	0.985463	2.6139	0.979392	0.825323	2.55987	0.818468	0.251982	2.89673
596	4.31	4.33	26.3889	Q8NBS9|TXND5_HUMAN	Thioredoxin domain-containing protein 5 precursor (Thioredoxin-like protein p46) (Endoplasmic reticulum protein ERp46) - Homo sapiens (Human)	HUMAN	0.982857	0.786049	1.27152	1.16723	0.424722	1.95222	0.942958	0.527111	1.39512
597	4.3	4.36	16.1966	P23634|AT2B4_HUMAN	Plasma membrane calcium-transporting ATPase 4 (EC 3.6.3.8) (PMCA4) (Plasma membrane calcium pump isoform 4) (Plasma membrane calcium ATPase isoform 4) (Matrix-remodelling-associated protein 1) - Homo sapiens (Human)	HUMAN	0.669899	0.0577525	1.58892	0.502676	0.0917801	3.55633	2.67355	0.392095	49.8108
598	4.3	4.3	39.4904	P83731|RL24_HUMAN	60S ribosomal protein L24 (Ribosomal protein L30) - Homo sapiens (Human)	HUMAN	1.12577	0.0986622	1.15663	1.13888	0.00484524	1.0809	1.13147	0.113749	1.17293
599	4.28	4.28	11.0687	Q13177|PAK2_HUMAN	Serine/threonine-protein kinase PAK 2 (EC 2.7.11.1) (p21-activated kinase 2) (PAK-2) (Gamma-PAK) (PAK65) (S6/H4 kinase) - Homo sapiens (Human)	HUMAN	1.13088	0.476301	4.26544	1.41209	0.00389736	1.09743	1.23557	0.411773	7.61175
600	4.27	8.5	79.5455	P63313|TYB10_HUMAN	Thymosin beta-10 - Homo sapiens (Human)	HUMAN	0.987235	0.801031	1.11476	1.08282	0.252244	1.15424	1.14599	0.0220732	1.11964
601	4.26	4.26	33.8308	P49721|PSB2_HUMAN	Proteasome subunit beta type 2 (EC 3.4.25.1) (Proteasome component C7-I) (Macropain subunit C7-I) (Multicatalytic endopeptidase complex subunit C7-I) - Homo sapiens (Human)	HUMAN	1.13153	0.675254	2.98931	1.18158	0.732235	6.21393	0.803391	0.584463	4.29736
602	4.25	4.34	28.0108	P41250|SYG_HUMAN	Glycyl-tRNA synthetase (EC 6.1.1.14) (Glycine--tRNA ligase) (GlyRS) - Homo sapiens (Human)	HUMAN	0.70054			1.13344			0.891995
603	4.21	4.26	20.8955	Q53EL6|PDCD4_HUMAN	Programmed cell death protein 4 (Nuclear antigen H731-like) (Neoplastic transformation inhibitor protein) (Protein 197/15a) - Homo sapiens (Human)	HUMAN	0.962783	0.367134	1.36814	0.861504	0.631787	18.1976	0.57326	0.077054	2.36294
604	4.21	4.24	28.3988	O00273|DFFA_HUMAN	DNA fragmentation factor subunit alpha (DNA fragmentation factor 45 kDa subunit) (DFF-45) (Inhibitor of CAD) (ICAD) - Homo sapiens (Human)	HUMAN	0.62405			1.07651			0.90452
605	4.21	4.21	15.5235	Q99436|PSB7_HUMAN	Proteasome subunit beta type 7 precursor (EC 3.4.25.1) (Proteasome subunit Z) (Macropain chain Z) (Multicatalytic endopeptidase complex chain Z) - Homo sapiens (Human)	HUMAN	1.07049	0.566798	1.35435	1.14925	0.413425	1.49349	0.905101	0.386918	1.31071
606	4.2	6.29	22.1843	P20700|LMNB1_HUMAN	Lamin-B1 - Homo sapiens (Human)	HUMAN	1.05669			1.36647			1.55893
607	4.19	4.19	16.657	Q9C0C2|TB182_HUMAN	182 kDa tankyrase 1-binding protein - Homo sapiens (Human)	HUMAN	1.05919			1.195			1.10989
608	4.18	4.18	20.229	Q96E11|RRFM_HUMAN	Ribosome recycling factor, mitochondrial precursor - Homo sapiens (Human)	HUMAN	0.98366	0.737598	1.61411	0.908638	0.77924	29.0406	0.849524	0.52872	9.66017
609	4.16	4.17	16.2988	Q9NSD9|SYFB_HUMAN	Phenylalanyl-tRNA synthetase beta chain (EC 6.1.1.20) (Phenylalanine--tRNA ligase beta chain) (PheRS) - Homo sapiens (Human)	HUMAN	1.2921	0.0983106	1.41023	1.16555	0.00584373	1.08256	1.19271	0.217697	1.39758
610	4.16	4.16	22.4464	Q05682|CALD1_HUMAN	Caldesmon (CDM) - Homo sapiens (Human)	HUMAN
611	4.16	4.16	33.8028	Q92522|H1X_HUMAN	Histone H1x - Homo sapiens (Human)	HUMAN	0.927266			0.857045	0.150551	1.60379	0.802333	0.0212134	1.15058
612	4.15	4.18	14.0449	Q92973|TNPO1_HUMAN	Transportin-1 (Importin beta-2) (Karyopherin beta-2) (M9 region interaction protein) (MIP) - Homo sapiens (Human)	HUMAN	1.12193	0.643613	2.50374	0.939381			1.01447	0.800496	1.2394
613	4.15	4.18	16.701	P51648|AL3A2_HUMAN	Fatty aldehyde dehydrogenase (EC 1.2.1.3) (Aldehyde dehydrogenase, microsomal) (Aldehyde dehydrogenase family 3 member A2) (Aldehyde dehydrogenase 10) - Homo sapiens (Human)	HUMAN	1.36058	0.134305	1.71897	1.12301	0.514423	1.64998	1.29133	0.448573	2.54898
614	4.14	4.25	15.537	P36776|LONM_HUMAN	Lon protease homolog, mitochondrial precursor (EC 3.4.21.-) (Lon protease-like protein) (LONP) (Mitochondrial ATP-dependent protease Lon) (LONHs) (Serine protease 15) - Homo sapiens (Human)	HUMAN				0.940939
615	4.14	4.17	13.9483	P21399|IREB1_HUMAN	Iron-responsive element-binding protein 1 (IRE-BP 1) (Iron regulatory protein 1) (IRP1) (Ferritin repressor protein) (Aconitate hydratase) (EC 4.2.1.3) (Citrate hydro-lyase) (Aconitase) - Homo sapiens (Human)	HUMAN	1.1711			1.53291			1.59585
616	4.14	4.15	35.0181	P47756|CAPZB_HUMAN	F-actin capping protein subunit beta (CapZ beta) - Homo sapiens (Human)	HUMAN	0.921089	0.718918	2.34882	0.992411	0.94158	1.48597	0.764486	0.443861	3.3909
617	4.14	4.14	17.2033	Q14157|UBP2L_HUMAN	Ubiquitin-associated protein 2-like (Protein NICE-4) - Homo sapiens (Human)	HUMAN	0.847718	0.275918	1.48526	0.821651	0.213548	1.59906	0.953615	0.735366	1.6932
618	4.14	4.14	16.2726	P33993|MCM7_HUMAN	DNA replication licensing factor MCM7 (CDC47 homolog) (P1.1-MCM3) - Homo sapiens (Human)	HUMAN
619	4.14	4.14	13.2812	Q16822|PPCKM_HUMAN	Phosphoenolpyruvate carboxykinase [GTP], mitochondrial precursor (EC 4.1.1.32) (Phosphoenolpyruvate carboxylase) (PEPCK-M) - Homo sapiens (Human)	HUMAN	1.20338			1.34176			1.07418
620	4.13	4.13	17.0498	Q9P258|RCC2_HUMAN	Protein RCC2 (Telophase disk protein of 60 kDa) (RCC1-like protein TD-60) - Homo sapiens (Human)	HUMAN	0.790169	0.193047	1.56534	0.700048	0.0586597	1.46368	0.731999	0.0154933	1.2202
621	4.13	4.13	45.9459	P46776|RL27A_HUMAN	60S ribosomal protein L27a - Homo sapiens (Human)	HUMAN	0.897394	0.028391	1.09043	1.11661	0.686344	1.9392	1.02984	0.778947	1.27764
622	4.12	4.16	10.0543	Q9BSJ8|FA62A_HUMAN	Protein FAM62A (Membrane-bound C2 domain-containing protein) - Homo sapiens (Human)	HUMAN	0.73866	0.676713	1008.52	0.880189	0.127647	1.39035	0.903482	0.405306	2.59479
623	4.12	4.12	28.7554	Q14978|NOLC1_HUMAN	Nucleolar phosphoprotein p130 (Nucleolar 130 kDa protein) (140 kDa nucleolar phosphoprotein) (Nopp140) (Nucleolar and coiled-body phosphoprotein 1) - Homo sapiens (Human)	HUMAN	1.02204	0.866483	3.67499	1.18314	0.557047	12.9194	1.52255	0.420433	63.3767
624	4.11	55.25	69.2135	P68371|TBB2C_HUMAN	Tubulin beta-2C chain (Tubulin beta-2 chain) - Homo sapiens (Human)	HUMAN	0.864055	0.410238	4.03516	0.925354	0.837067	43.2489	0.746481	0.370506	11.5255
625	4.1	6.1	29.4659	Q9NZN4|EHD2_HUMAN	EH domain-containing protein 2 - Homo sapiens (Human)	HUMAN	0.957371	0.776044	1.78039	0.804314	0.0378309	1.20638	0.947153	0.595895	1.45345
626	4.1	4.21	19.9468	P61163|ACTZ_HUMAN	Alpha-centractin (Centractin) (Centrosome-associated actin homolog) (Actin-RPV) (ARP1) - Homo sapiens (Human)	HUMAN	0.927592	0.491714	1.47326	1.0163	0.786224	1.25214	1.24578	0.0486842	1.2419
627	4.1	4.1	31.1475	P02794|FRIH_HUMAN	Ferritin heavy chain (EC 1.16.3.1) (Ferritin H subunit) (Proliferation-inducing gene 15 protein) - Homo sapiens (Human)	HUMAN	0.628241	0.0157768	1.34783	0.75815	0.0482424	1.31367	0.834744	0.199748	1.42004
628	4.1	4.1	10.1523	Q92597|NDRG1_HUMAN	Protein NDRG1 (N-myc downstream-regulated gene 1 protein) (Differentiation-related gene 1 protein) (DRG-1) (Reducing agents and tunicamycin-responsive protein) (RTP) (Nickel-specific induction protein Cap43) (Rit42) - Homo sapiens (Human)	HUMAN	1.00003			0.959882			1.7272	0.246373	4.2644
629	4.09	4.09	23.8189	Q9Y285|SYFA_HUMAN	Phenylalanyl-tRNA synthetase alpha chain (EC 6.1.1.20) (Phenylalanine--tRNA ligase alpha chain) (PheRS) (CML33) - Homo sapiens (Human)	HUMAN	1.83424						1.38388
630	4.09	4.09	51.8692	Q92882|OSTF1_HUMAN	Osteoclast-stimulating factor 1 - Homo sapiens (Human)	HUMAN
631	4.08	4.15	18.2645	P00533|EGFR_HUMAN	Epidermal growth factor receptor precursor (EC 2.7.10.1) (Receptor tyrosine-protein kinase ErbB-1) - Homo sapiens (Human)	HUMAN	1.10843	0.815929	81.2269	1.41916	0.598668	443.743	1.06489	0.862428	38.0554
632	4.08	4.11	53.5032	Q86SX6|GLRX5_HUMAN	Glutaredoxin-related protein 5 - Homo sapiens (Human)	HUMAN
633	4.08	4.09	17.603	Q13564|ULA1_HUMAN	NEDD8-activating enzyme E1 regulatory subunit (Amyloid protein-binding protein 1) (Amyloid beta precursor protein-binding protein 1, 59 kDa) (APP-BP1) (Protooncogene protein 1) (HPP1) - Homo sapiens (Human)	HUMAN	1.23888			1.02351			1.31155	0.491297	28.5892
634	4.08	4.09	76.1194	Q9NQP4|PFD4_HUMAN	Prefoldin subunit 4 (Protein C-1) - Homo sapiens (Human)	HUMAN	0.97965			1.35652			1.04066
635	4.07	4.07	35.2459	O60925|PFD1_HUMAN	Prefoldin subunit 1 - Homo sapiens (Human)	HUMAN	1.06413	0.774353	1.87879	1.11739	0.50361	1.59363	0.983251	0.750659	1.16688
636	4.06	4.1	13.1796	P52306|GDS1_HUMAN	Rap1 GTPase-GDP dissociation stimulator 1 (SMG P21 stimulatory GDP/GTP exchange protein) (SMG GDS protein) (Exchange factor smgGDS) - Homo sapiens (Human)	HUMAN
637	4.06	4.09	40.8163	P56537|IF6_HUMAN	Eukaryotic translation initiation factor 6 (eIF-6) (B4 integrin interactor) (CAB) (p27(BBP)) (B(2)GCN homolog) - Homo sapiens (Human)	HUMAN
638	4.06	4.06	15.778	P55786|PSA_HUMAN	Puromycin-sensitive aminopeptidase (EC 3.4.11.-) (PSA) - Homo sapiens (Human)	HUMAN	0.858068	0.204691	1.32412	0.915294	0.607336	1.55468	0.807061	0.340174	1.73329
639	4.05	4.05	28.0109	Q6PKG0|LARP1_HUMAN	La-related protein 1 (La ribonucleoprotein domain family member 1) - Homo sapiens (Human)	HUMAN	1.6058	0.238414	3.40852	1.04087	0.89628	3.21835	1.20022	0.267592	1.67568
640	4.05	4.05	22.2917	P31930|UQCR1_HUMAN	Ubiquinol-cytochrome-c reductase complex core protein 1, mitochondrial precursor (EC 1.10.2.2) (Core I protein) - Homo sapiens (Human)	HUMAN	1.27917	0.484716	19.7208	0.999412	0.999029	134.321	1.07418	0.888004	166.455
641	4.05	4.05	20	Q14258|TRI25_HUMAN	Tripartite motif-containing protein 25 (Zinc finger protein 147) (Estrogen-responsive finger protein) (Efp) (RING finger protein 147) - Homo sapiens (Human)	HUMAN	0.836578			0.735819			0.752987
642	4.05	4.05	64.3478	P62854|RS26_HUMAN	40S ribosomal protein S26 - Homo sapiens (Human)	HUMAN	1.1968	0.166755	1.33057	1.21774	0.288181	1.53162	1.1616	0.467709	1.63277
643	4.04	4.83	39.4984	P09525|ANXA4_HUMAN	Annexin A4 (Annexin IV) (Lipocortin IV) (Endonexin I) (Chromobindin-4) (Protein II) (P32.5) (Placental anticoagulant protein II) (PAP-II) (PP4-X) (35-beta calcimedin) (Carbohydrate-binding protein P33/P41) (P33/41) - Homo sapiens (Human)	HUMAN	0.977654	0.85969	1.62455	0.990586	0.96485	2.26662	1.05693	0.739526	1.86731
644	4.04	4.17	62.6087	P62888|RL30_HUMAN	60S ribosomal protein L30 - Homo sapiens (Human)	HUMAN	1.07355			1.08169	0.838666	47.1146	0.950874
645	4.04	4.12	17.511	Q13200|PSMD2_HUMAN	26S proteasome non-ATPase regulatory subunit 2 (26S proteasome regulatory subunit RPN1) (26S proteasome regulatory subunit S2) (26S proteasome subunit p97) (Tumor necrosis factor type 1 receptor-associated protein 2) (55.11 protein) - Homo sapiens (Human)	HUMAN	1.1823	0.609912	20.6269	1.43097	0.400785	4.29209	1.4347	0.188262	2.20379
646	4.04	4.06	16.9774	P14735|IDE_HUMAN	Insulin-degrading enzyme (EC 3.4.24.56) (Insulysin) (Insulinase) (Insulin protease) - Homo sapiens (Human)	HUMAN	1.46427			0.910392			1.64779	0.143566	4.28805
647	4.04	4.04	13.7397	P49588|SYAC_HUMAN	Alanyl-tRNA synthetase, cytoplasmic (EC 6.1.1.7) (Alanine--tRNA ligase) (AlaRS) (Renal carcinoma antigen NY-REN-42) - Homo sapiens (Human)	HUMAN	0.907152	0.720698	13.995	0.796079	0.0455966	1.24239	1.03707	0.517976	1.22299
648	4.04	4.04	17.2414	P00390|GSHR_HUMAN	Glutathione reductase, mitochondrial precursor (EC 1.8.1.7) (GR) (GRase) - Homo sapiens (Human)	HUMAN	0.754937	0.528703	3.52257	0.595775	0.165097	2.82585	0.595841	0.186697	2.62792
649	4.04	4.04	18.4416	P35613|BASI_HUMAN	Basigin precursor (Leukocyte activation antigen M6) (Collagenase stimulatory factor) (Extracellular matrix metalloproteinase inducer) (EMMPRIN) (5F7) (Tumor cell-derived collagenase stimulatory factor) (TCSF) (OK blood group antigen) (CD147 antigen) - Homo sapiens (Human)	HUMAN	0.708492	0.0845949	1.53961	0.809213	0.334337	1.79849	0.757932	0.265117	1.9065
650	4.04	4.04	31.746	Q99879|H2B1M_HUMAN	Histone H2B type 1-M (H2B.e) (H2B/e) - Homo sapiens (Human)	HUMAN	0.780125	0.0970894	1.37628	0.72681	0.0174932	1.23715	0.747433	0.0308009	1.27148
650	0	4.04	38.8889	Q8N257|H2B3B_HUMAN	Histone H2B type 3-B (H2B type 12) - Homo sapiens (Human)	HUMAN
650	0	4.04	35.2	P62807|H2B1C_HUMAN	Histone H2B type 1-C/E/F/G/I (H2B.a/g/h/k/l) (H2B.1 A) (H2B/a) (H2B/g) (H2B/h) (H2B/k) (H2B/l) - Homo sapiens (Human)	HUMAN
650	0	4.04	39.6825	P58876|H2B1D_HUMAN	Histone H2B type 1-D (H2B.b) (H2B/b) (H2B.1 B) (HIRA-interacting protein 2) - Homo sapiens (Human)	HUMAN
650	0	4.04	28.5714	Q99880|H2B1L_HUMAN	Histone H2B type 1-L (H2B.c) (H2B/c) - Homo sapiens (Human)	HUMAN
650	0	4.04	28.5714	Q99877|H2B1N_HUMAN	Histone H2B type 1-N (H2B.d) (H2B/d) - Homo sapiens (Human)	HUMAN
650	0	4.04	22.0472	Q96A08|H2B1A_HUMAN	Histone H2B type 1-A (Histone H2B, testis) (Testis-specific histone H2B) - Homo sapiens (Human)	HUMAN
650	0	4.04	28.5714	Q93079|H2B1H_HUMAN	Histone H2B type 1-H (H2B.j) (H2B/j) - Homo sapiens (Human)	HUMAN
650	0	4.04	28.5714	Q5QNW6|H2B2F_HUMAN	Histone H2B type 2-F - Homo sapiens (Human)	HUMAN
650	0	4.04	28.5714	P57053|H2BFS_HUMAN	Histone H2B type F-S (H2B.s) (H2B/s) - Homo sapiens (Human)	HUMAN
650	0	4.04	28.5714	O60814|H2B1K_HUMAN	Histone H2B type 1-K (H2B K) (HIRA-interacting protein 1) - Homo sapiens (Human)	HUMAN
650	0	4.04	19.0476	Q16778|H2B2E_HUMAN	Histone H2B type 2-E (H2B.q) (H2B/q) (H2B-GL105) - Homo sapiens (Human)	HUMAN
650	0	4.04	19.0476	P33778|H2B1B_HUMAN	Histone H2B type 1-B (H2B.f) (H2B/f) (H2B.1) - Homo sapiens (Human)	HUMAN
650	0	4.04	19.0476	P23527|H2B1O_HUMAN	Histone H2B type 1-O (H2B.n) (H2B/n) (H2B.2) - Homo sapiens (Human)	HUMAN
650	0	4.04	19.0476	P06899|H2B1J_HUMAN	Histone H2B type 1-J (H2B.r) (H2B/r) (H2B.1) - Homo sapiens (Human)	HUMAN
651	4.03	4.64	19	Q92734|TFG_HUMAN	Protein TFG (TRK-fused gene protein) - Homo sapiens (Human)	HUMAN
652	4.03	4.05	21.2719	P30520|PURA2_HUMAN	Adenylosuccinate synthetase isozyme 2 (EC 6.3.4.4) (Adenylosuccinate synthetase, acidic isozyme) (IMP--aspartate ligase 2) (AdSS 2) (AMPSase 2) - Homo sapiens (Human)	HUMAN							1.45203
653	4.03	4.04	23.1827	P09622|DLDH_HUMAN	Dihydrolipoyl dehydrogenase, mitochondrial precursor (EC 1.8.1.4) (Dihydrolipoamide dehydrogenase) (Glycine cleavage system L protein) - Homo sapiens (Human)	HUMAN	0.959888	0.816087	5.75574	0.997739	0.988156	4.69275	0.79872	0.141765	1.90908
654	4.03	4.03	33.1361	Q9GZZ1|NAT13_HUMAN	N-acetyltransferase 13 (EC 2.3.1.-) (hNAT5) (hSAN) - Homo sapiens (Human)	HUMAN	1.2671	0.0496747	1.26607	1.20046	0.425223	2.2066	1.37166	0.28213	2.54083
655	4.03	4.03	25	Q9BTT0|AN32E_HUMAN	Acidic leucine-rich nuclear phosphoprotein 32 family member E (LANP-like protein) (LANP-L) - Homo sapiens (Human)	HUMAN	0.6992			0.670731			0.7445
656	4.02	8.19	26.8817	P16989|DBPA_HUMAN	DNA-binding protein A (Cold shock domain-containing protein A) (Single-strand DNA-binding protein NF-GMB) - Homo sapiens (Human)	HUMAN	1.27554	0.443472	13.2851	1.2563	0.34692	5.79722	1.26518	0.400477	8.80038
657	4.02	4.06	23.9234	Q9UHB9|SRP68_HUMAN	Signal recognition particle 68 kDa protein (SRP68) - Homo sapiens (Human)	HUMAN	0.73649	0.440336	24.9891	1.10362	0.792548	4.11509	0.833966	0.333925	1.85638
658	4.02	4.06	21.7712	P21964|COMT_HUMAN	Catechol O-methyltransferase (EC 2.1.1.6) - Homo sapiens (Human)	HUMAN	1.00336	0.958657	1.27929	0.960747	0.782746	1.72882	1.01112	0.919473	1.51643
659	4.02	4.04	26.3158	P62495|ERF1_HUMAN	Eukaryotic peptide chain release factor subunit 1 (eRF1) (Eukaryotic release factor 1) (TB3-1) (Protein Cl1) - Homo sapiens (Human)	HUMAN	1.12982	0.116844	1.21806	0.919488	0.370437	1.37052	1.05691	0.398363	1.25056
660	4.02	4.03	18.0055	Q99873|ANM1_HUMAN	Protein arginine N-methyltransferase 1 (EC 2.1.1.-) (Interferon receptor 1-bound protein 4) - Homo sapiens (Human)	HUMAN	0.995997	0.952149	1.21636	0.980193	0.888881	1.5204	0.588863	0.0472622	1.6716
661	4.02	4.02	16.9765	P22059|OSBP1_HUMAN	Oxysterol-binding protein 1 - Homo sapiens (Human)	HUMAN	1.014			0.781649			3.15095
662	4.01	4.61	25.5591	O43765|SGTA_HUMAN	Small glutamine-rich tetratricopeptide repeat-containing protein A (Vpu-binding protein) (UBP) - Homo sapiens (Human)	HUMAN	0.720681						0.737033
663	4.01	4.07	25.066	Q9NX58|LYAR_HUMAN	Cell growth-regulating nucleolar protein - Homo sapiens (Human)	HUMAN	1.25537	0.676013	177.551	1.19738	0.18944	2.01765	1.22355	0.519766	15.2993
664	4.01	4.06	42.4242	P25398|RS12_HUMAN	40S ribosomal protein S12 - Homo sapiens (Human)	HUMAN	0.921989	0.421609	1.25919	1.08192	0.509475	1.30726	0.93182	0.149282	1.1086
665	4.01	4.03	14.8867	P67775|PP2AA_HUMAN	Serine/threonine-protein phosphatase 2A catalytic subunit alpha isoform (EC 3.1.3.16) (PP2A-alpha) (Replication protein C) (RP-C) - Homo sapiens (Human)	HUMAN	0.946433	0.655935	1.32301	0.886607	0.352726	1.33105	0.969649	0.819974	1.36136
666	4.01	4.01	30.9045	P15291|B4GT1_HUMAN	Beta-1,4-galactosyltransferase 1 (EC 2.4.1.-) (Beta-1,4-GalTase 1) (Beta4Gal-T1) (b4Gal-T1) (UDP-galactose:beta-N-acetylglucosamine beta-1,4-galactosyltransferase 1) (UDP-Gal:beta-GlcNAc beta-1,4-galactosyltransferase 1) [Includes: Lactose synthase A protein (EC 2.4.1.22); N-acetyllactosamine synthase (EC 2.4.1.90) (Nal synthetase); Beta-N-acetylglucosaminylglycopeptide beta-1,4-galactosyltransfe…	HUMAN	1.03006			1.04847			1.17195
667	4.01	4.01	40.7821	P55145|ARMET_HUMAN	ARMET protein precursor (Arginine-rich protein) - Homo sapiens (Human)	HUMAN	0.723186			0.865689			1.00065
668	4.01	4.01	18.2609	P15374|UCHL3_HUMAN	Ubiquitin carboxyl-terminal hydrolase isozyme L3 (EC 3.4.19.12) (UCH-L3) (Ubiquitin thioesterase L3) - Homo sapiens (Human)	HUMAN	1.15654	0.118284	1.26715	1.25444	0.221818	1.74484	1.06748	0.671662	1.77114
669	4.01	4.01	30.3448	P62841|RS15_HUMAN	40S ribosomal protein S15 (RIG protein) - Homo sapiens (Human)	HUMAN	1.0948	0.817751	4.42305	1.03669	0.91077	3.40021	0.950502	0.884715	3.7844
670	4	19.45	35.506	P35241|RADI_HUMAN	Radixin - Homo sapiens (Human)	HUMAN	0.887217	0.138879	1.20934	0.86539	0.263088	1.39766	0.866849	0.197592	1.31736
671	4	6.04	45	P61026|RAB10_HUMAN	Ras-related protein Rab-10 - Homo sapiens (Human)	HUMAN	1.31028	0.460759	20.79	1.22976	0.475118	2.77447	1.55023	0.315868	20.3973
672	4	6.03	19.0871	Q9UN86|G3BP2_HUMAN	Ras GTPase-activating protein-binding protein 2 (G3BP-2) (GAP SH3 domain-binding protein 2) - Homo sapiens (Human)	HUMAN	1.16113			1.39801			1.47269
673	4	6	33.9535	P61106|RAB14_HUMAN	Ras-related protein Rab-14 - Homo sapiens (Human)	HUMAN	1.12059	0.203714	1.61507	0.82455	0.628993	41.2136	1.01698	0.876761	2.97789
674	4	4.49	29.9349	Q02818|NUCB1_HUMAN	Nucleobindin-1 precursor (CALNUC) - Homo sapiens (Human)	HUMAN	0.568988			0.642635			0.457617
675	4	4.03	11.6232	P53041|PPP5_HUMAN	Serine/threonine-protein phosphatase 5 (EC 3.1.3.16) (PP5) (Protein phosphatase T) (PP-T) (PPT) - Homo sapiens (Human)	HUMAN	1.47261			1.39973
676	4	4.02	9.15301	P13798|ACPH_HUMAN	Acylamino-acid-releasing enzyme (EC 3.4.19.1) (AARE) (Acyl-peptide hydrolase) (APH) (Acylaminoacyl-peptidase) (Oxidized protein hydrolase) (OPH) (DNF15S2 protein) - Homo sapiens (Human)	HUMAN	0.813988			0.847005			0.989107
677	4	4.02	25	Q9Y224|CN166_HUMAN	Protein C14orf166 - Homo sapiens (Human)	HUMAN	1.04762			1.09347			0.924877
678	4	4.02	14.8867	Q15785|OM34_HUMAN	Mitochondrial import receptor subunit TOM34 (Translocase of outer membrane 34 kDa subunit) (hTom34) - Homo sapiens (Human)	HUMAN				1.64404
679	4	4.02	23.6287	P54105|ICLN_HUMAN	Methylosome subunit pICln (Chloride conductance regulatory protein ICln) (I(Cln)) (Chloride channel, nucleotide sensitive 1A) (Chloride ion current inducer protein) (ClCI) (Reticulocyte pICln) - Homo sapiens (Human)	HUMAN
680	4	4.01	29.5019	Q16222|UAP1_HUMAN	UDP-N-acetylhexosamine pyrophosphorylase (Antigen X) (AGX) (Sperm-associated antigen 2) [Includes: UDP-N-acetylgalactosamine pyrophosphorylase (EC 2.7.7.-) (AGX-1); UDP-N-acetylglucosamine pyrophosphorylase (EC 2.7.7.23) (AGX-2)] - Homo sapiens (Human)	HUMAN	1.24826	0.121749	1.39039	1.14093	0.431661	1.58881	1.15047	0.62766	2.28959
681	4	4.01	25.5435	Q12792|TWF1_HUMAN	Twinfilin-1 (Protein A6) (Protein tyrosine kinase 9) - Homo sapiens (Human)	HUMAN	1.16783			0.79346			0.683434
682	4	4.01	21.4612	Q9UKK9|NUDT5_HUMAN	ADP-sugar pyrophosphatase (EC 3.6.1.13) (EC 3.6.1.-) (Nucleoside diphosphate-linked moiety X motif 5) (Nudix motif 5) (YSA1H) - Homo sapiens (Human)	HUMAN	1.83541	0.125563	4.67343	1.22039			1.34038	0.177617	2.90468
683	4	4	56.9507	Q96CT7|CC124_HUMAN	Coiled-coil domain-containing protein 124 - Homo sapiens (Human)	HUMAN	0.852219			0.84052	0.624662	27.1107	0.801322	0.223485	2.80285
684	4	4	14.4951	P10515|ODP2_HUMAN	Dihydrolipoyllysine-residue acetyltransferase component of pyruvate dehydrogenase complex, mitochondrial precursor (EC 2.3.1.12) (Pyruvate dehydrogenase complex E2 subunit) (PDCE2) (E2) (Dihydrolipoamide S-acetyltransferase component of pyruvate dehydrogenase complex) (PDC-E2) (70 kDa mitochondrial autoantigen of primary biliary cirrhosis) (PBC) (M2 antigen complex 70 kDa subunit) - Homo sapiens …	HUMAN	0.957125	0.919154	5.17497	1.06762	0.515323	1.43232	1.02451	0.94144	3.51093
685	4	4	31.6953	Q16186|ADRM1_HUMAN	Protein ADRM1 (Adhesion-regulating molecule 1) (110 kDa cell membrane glycoprotein) (Gp110) (Proteasome regulatory particle non-ATPase 13) (hRpn13) - Homo sapiens (Human)	HUMAN
686	4	4	38.5321	P10301|RRAS_HUMAN	Ras-related protein R-Ras precursor (p23) - Homo sapiens (Human)	HUMAN	1.2826			0.924196			1.11996
686	0	2	22.549	P62070|RRAS2_HUMAN	Ras-related protein R-Ras2 precursor (Ras-like protein TC21) (Teratocarcinoma oncogene) - Homo sapiens (Human)	HUMAN
687	4	4	24.3038	Q9NR46|SHLB2_HUMAN	SH3 domain GRB2-like protein B2 (Endophilin-B2) - Homo sapiens (Human)	HUMAN	1.43694			0.796635			1.62368
688	4	4	28.1633	Q9NPD3|EXOS4_HUMAN	Exosome complex exonuclease RRP41 (EC 3.1.13.-) (Ribosomal RNA-processing protein 41) (Exosome component 4) (p12A) - Homo sapiens (Human)	HUMAN	1.1522			1.24792			1.02115
689	4	4	17.7116	Q13409|DC1I2_HUMAN	Cytoplasmic dynein 1 intermediate chain 2 (Dynein intermediate chain 2, cytosolic) (DH IC-2) (Cytoplasmic dynein intermediate chain 2) - Homo sapiens (Human)	HUMAN	0.807425			0.905131			0.853082
690	4	4	31.25	P28074|PSB5_HUMAN	Proteasome subunit beta type 5 precursor (EC 3.4.25.1) (Proteasome epsilon chain) (Macropain epsilon chain) (Multicatalytic endopeptidase complex epsilon chain) (Proteasome subunit X) (Proteasome chain 6) (Proteasome subunit MB1) - Homo sapiens (Human)	HUMAN	1.12467	0.220509	1.71393	1.18523	0.00399675	1.01365	1.12372	0.0895947	1.23363
691	4	4	14.4177	Q15758|AAAT_HUMAN	Neutral amino acid transporter B(0) (ATB(0)) (Solute carrier family 1 member 5) (Sodium-dependent neutral amino acid transporter type 2) (RD114/simian type D retrovirus receptor) (Baboon M7 virus receptor) - Homo sapiens (Human)	HUMAN
692	4	4	22.3975	Q14257|RCN2_HUMAN	Reticulocalbin-2 precursor (Calcium-binding protein ERC-55) (E6-binding protein) (E6BP) - Homo sapiens (Human)	HUMAN
693	4	4	32.9114	P24666|PPAC_HUMAN	Low molecular weight phosphotyrosine protein phosphatase (EC 3.1.3.48) (LMW-PTPase) (LMW-PTP) (Low molecular weight cytosolic acid phosphatase) (EC 3.1.3.2) (Red cell acid phosphatase 1) (Adipocyte acid phosphatase) - Homo sapiens (Human)	HUMAN	0.849723	0.432826	5.32704	0.88024	0.385754	3.07415	1.12937	0.490914	4.49214
694	4	4	14.1509	P23919|DTYMK_HUMAN	Thymidylate kinase (EC 2.7.4.9) (dTMP kinase) - Homo sapiens (Human)	HUMAN	0.870786	0.450895	1.8979	0.89862	0.183543	1.25862	0.786292	0.0764087	1.44545
695	4	4	14.8936	O00151|PDLI1_HUMAN	PDZ and LIM domain protein 1 (Elfin) (LIM domain protein CLP-36) (C-terminal LIM domain protein 1) - Homo sapiens (Human)	HUMAN	0.961692	0.757703	1.60947	1.01353	0.952943	2.38149	0.841781	0.469435	2.31
696	4	4	26.2295	Q6P5R6|RL22L_HUMAN	Ribosomal protein L22-like 1 - Homo sapiens (Human)	HUMAN	0.831384	0.543546	14.7533	1.04636	0.551914	1.97056	0.913962	0.662985	7.0551
697	4	4	22.6667	P52434|RPB8_HUMAN	DNA-directed RNA polymerases I, II, and III 17.1 kDa polypeptide (EC 2.7.7.6) (RPB17) (RPB8) (RPABC3) - Homo sapiens (Human)	HUMAN	0.670145
698	4	4	16.6052	Q96FW1|OTUB1_HUMAN	Ubiquitin thioesterase OTUB1 (EC 3.1.2.-) (Otubain-1) (OTU domain-containing ubiquitin aldehyde-binding protein 1) (Ubiquitin-specific-processing protease OTUB1) (Deubiquitinating enzyme OTUB1) - Homo sapiens (Human)	HUMAN
699	4	4	19.209	P61923|COPZ1_HUMAN	Coatomer subunit zeta-1 (Zeta-1 coat protein) (Zeta-1 COP) - Homo sapiens (Human)	HUMAN	0.905758	0.673171	2.38905	0.99988	0.998731	1.33389	1.116	0.291549	1.39468
700	4	4	16.9231	P55957|BID_HUMAN	BH3-interacting domain death agonist (BID) (p22 BID) [Contains: BH3-interacting domain death agonist p15 (p15 BID); BH3-interacting domain death agonist p13 (p13 BID); BH3-interacting domain death agonist p11 (p11 BID)] - Homo sapiens (Human)	HUMAN	1.19881	0.477004	8.52683	0.817468	0.341249	4.57794	0.743467	0.134865	2.24805
701	4	4	16.4596	P55735|SEC13_HUMAN	Protein SEC13 homolog (SEC13-related protein) (SEC13-like protein 1) - Homo sapiens (Human)	HUMAN
702	4	4	19.5312	P35268|RL22_HUMAN	60S ribosomal protein L22 (Epstein-Barr virus small RNA-associated protein) (EBER-associated protein) (EAP) (Heparin-binding protein HBp15) - Homo sapiens (Human)	HUMAN	1.25165	0.0134237	1.11968	1.40881	0.0796377	1.55755	1.25967	0.146929	1.5367
703	4	4	20.0957	Q99627|CSN8_HUMAN	COP9 signalosome complex subunit 8 (Signalosome subunit 8) (SGN8) (JAB1-containing signalosome subunit 8) (COP9 homolog) (hCOP9) - Homo sapiens (Human)	HUMAN
704	4	4	22.549	P20962|PTMS_HUMAN	Parathymosin - Homo sapiens (Human)	HUMAN	0.642468	0.0165402	1.28137	0.761025	0.21274	1.91711	0.753732	0.244741	2.10964
705	3.98	4.02	18.1818	P40763|STAT3_HUMAN	Signal transducer and activator of transcription 3 (Acute-phase response factor) - Homo sapiens (Human)	HUMAN	0.832125	0.177206	1.39495	0.752481	0.220151	1.79652	0.739438	0.0453735	1.33662
706	3.91	3.93	14.9007	P35606|COPB2_HUMAN	Coatomer subunit beta' (Beta'-coat protein) (Beta'-COP) (p102) - Homo sapiens (Human)	HUMAN	1.05236	0.776022	1.96542	1.09237	0.0335007	1.07822	1.08046	0.419694	1.30208
707	3.9	5.9	32.6425	O00425|IF2B3_HUMAN	Insulin-like growth factor 2 mRNA-binding protein 3 (IGF2 mRNA-binding protein 3) (IGF-II mRNA-binding protein 3) (IMP-3) (KH domain-containing protein overexpressed in cancer) (hKOC) (VICKZ family member 3) - Homo sapiens (Human)	HUMAN	1.2758			1.08298			0.61465
708	3.89	3.89	31.4607	Q03135|CAV1_HUMAN	Caveolin-1 - Homo sapiens (Human)	HUMAN	0.765123	0.249381	1.65544	0.797595	0.167918	1.42322	0.783933	0.271321	1.61951
709	3.83	3.83	25.26	P51116|FXR2_HUMAN	Fragile X mental retardation syndrome-related protein 2 - Homo sapiens (Human)	HUMAN	0.844596	0.00498782	1.01696	0.857414			1.03932	0.686112	2.48907
709	0.11	3.82	24.8418	Q06787|FMR1_HUMAN	Fragile X mental retardation 1 protein (Protein FMR-1) (FMRP) - Homo sapiens (Human)	HUMAN
710	3.82	3.83	27.6471	P25685|DNJB1_HUMAN	DnaJ homolog subfamily B member 1 (Heat shock 40 kDa protein 1) (Heat shock protein 40) (HSP40) (DnaJ protein homolog 1) (HDJ-1) - Homo sapiens (Human)	HUMAN	1.02796	0.855673	1.77768	1.00802	0.973493	2.4997	0.951801	0.879706	3.45712
711	3.82	3.82	29.8013	P42126|D3D2_HUMAN	3,2-trans-enoyl-CoA isomerase, mitochondrial precursor (EC 5.3.3.8) (Dodecenoyl-CoA isomerase) (Delta(3),Delta(2)-enoyl-CoA isomerase) (D3,D2-enoyl-CoA isomerase) - Homo sapiens (Human)	HUMAN	0.815377			0.658402			0.440914
712	3.81	3.88	23.1579	P39748|FEN1_HUMAN	Flap endonuclease 1 (EC 3.1.-.-) (Flap structure-specific endonuclease 1) (FEN-1) (Maturation factor 1) (MF1) (hFEN-1) (DNase IV) - Homo sapiens (Human)	HUMAN	0.894535	0.216364	1.64989	0.855606	0.386769	3.96543	0.794767	0.159836	2.114
713	3.81	3.81	14.3158	Q96KP4|CNDP2_HUMAN	Cytosolic nonspecific dipeptidase (CNDP dipeptidase 2) (Glutamate carboxypeptidase-like protein 1) - Homo sapiens (Human)	HUMAN	0.975183	0.961818	203.854	1.19935	0.627657	32.7222	1.28562	0.511303	27.3229
714	3.75	3.78	22.8288	O76054|S14L2_HUMAN	SEC14-like protein 2 (Alpha-tocopherol-associated protein) (TAP) (hTAP) (Supernatant protein factor) (SPF) (Squalene transfer protein) - Homo sapiens (Human)	HUMAN	0.710668	0.423094	29.9686	1.4355	0.47971	74.405	1.77739	0.250576	20.7956
714	0.04	2.1	17	Q9UDX4|S14L3_HUMAN	SEC14-like protein 3 (Tocopherol-associated protein 2) - Homo sapiens (Human)	HUMAN
715	3.75	3.75	25.6604	Q14498|RBM39_HUMAN	RNA-binding protein 39 (RNA-binding motif protein 39) (RNA-binding region-containing protein 2) (Hepatocellular carcinoma protein 1) (Splicing factor HCC1) - Homo sapiens (Human)	HUMAN	1.01643			0.703373			4.11437
716	3.74	3.75	18.0328	P50213|IDH3A_HUMAN	Isocitrate dehydrogenase [NAD] subunit alpha, mitochondrial precursor (EC 1.1.1.41) (Isocitric dehydrogenase) (NAD(+)-specific ICDH) - Homo sapiens (Human)	HUMAN	0.707864	0.138449	2.63808	0.9572	0.747424	3.76823	0.593635	0.0540675	1.75787
717	3.73	4.68	31.1927	Q15907|RB11B_HUMAN	Ras-related protein Rab-11B (GTP-binding protein YPT3) - Homo sapiens (Human)	HUMAN
718	3.73	3.73	30.4878	P60900|PSA6_HUMAN	Proteasome subunit alpha type 6 (EC 3.4.25.1) (Proteasome iota chain) (Macropain iota chain) (Multicatalytic endopeptidase complex iota chain) (27 kDa prosomal protein) (PROS-27) (p27K) - Homo sapiens (Human)	HUMAN	1.12837	0.510398	4.88202	0.783563	0.451475	14.2859	0.996297	0.992394	51.6964
719	3.72	3.72	53.6946	P40429|RL13A_HUMAN	60S ribosomal protein L13a (23 kDa highly basic protein) - Homo sapiens (Human)	HUMAN	1.00618	0.902326	1.13985	1.01336	0.872373	1.22365	0.886005	0.284846	1.29679
720	3.71	3.71	24.9042	Q99714|HCD2_HUMAN	3-hydroxyacyl-CoA dehydrogenase type-2 (EC 1.1.1.35) (3-hydroxyacyl-CoA dehydrogenase type II) (Type II HADH) (3-hydroxy-2-methylbutyryl-CoA dehydrogenase) (EC 1.1.1.178) (Endoplasmic reticulum-associated amyloid beta-peptide-binding protein) (Short-chain type dehydrogenase/reductase XH98G2) - Homo sapiens (Human)	HUMAN	0.957968	0.874548	15.3762	0.869198	0.45594	1.93054	0.758068	0.341467	8.10349
721	3.7	3.77	15.2882	O95347|SMC2_HUMAN	Structural maintenance of chromosomes protein 2 (Chromosome-associated protein E) (hCAP-E) (XCAP-E homolog) - Homo sapiens (Human)	HUMAN	0.897776			1.41365			0.889521
722	3.7	3.7	47.0588	P37108|SRP14_HUMAN	Signal recognition particle 14 kDa protein (SRP14) (18 kDa Alu RNA-binding protein) - Homo sapiens (Human)	HUMAN
723	3.7	3.7	23.8636	P28070|PSB4_HUMAN	Proteasome subunit beta type 4 precursor (EC 3.4.25.1) (Proteasome beta chain) (Macropain beta chain) (Multicatalytic endopeptidase complex beta chain) (Proteasome chain 3) (HSN3) (HsBPROS26) - Homo sapiens (Human)	HUMAN	0.930223			0.917667			0.855774
724	3.67	3.67	26.6323	Q86UE4|LYRIC_HUMAN	Protein LYRIC (Lysine-rich CEACAM1 co-isolated protein) (3D3/lyric) (Metastasis adhesion protein) (Metadherin) (Astrocyte elevated gene-1 protein) (AEG-1) - Homo sapiens (Human)	HUMAN	0.973969	0.909974	1.97989	0.910845	0.626242	1.73238	0.90429	0.739913	2.40888
725	3.66	3.66	60.8696	O75947|ATP5H_HUMAN	ATP synthase D chain, mitochondrial (EC 3.6.3.14) - Homo sapiens (Human)	HUMAN	1.06295			1.06067			0.878683
726	3.64	3.64	24.6014	P39656|OST48_HUMAN	Dolichyl-diphosphooligosaccharide--protein glycosyltransferase 48 kDa subunit precursor (EC 2.4.1.119) (Oligosaccharyl transferase 48 kDa subunit) (DDOST 48 kDa subunit) - Homo sapiens (Human)	HUMAN	0.964839	0.884337	11.8896	0.950239	0.104194	1.11305	0.780817	0.423324	11.7619
727	3.63	3.65	21.7308	Q01581|HMCS1_HUMAN	Hydroxymethylglutaryl-CoA synthase, cytoplasmic (EC 2.3.3.10) (HMG-CoA synthase) (3-hydroxy-3-methylglutaryl coenzyme A synthase) - Homo sapiens (Human)	HUMAN
728	3.62	5.69	48.9418	P51991|ROA3_HUMAN	Heterogeneous nuclear ribonucleoprotein A3 (hnRNP A3) - Homo sapiens (Human)	HUMAN	0.979123			1.08241			1.399
729	3.62	3.62	19.5402	Q14376|GALE_HUMAN	UDP-glucose 4-epimerase (EC 5.1.3.2) (Galactowaldenase) (UDP-galactose 4-epimerase) - Homo sapiens (Human)	HUMAN	0.901261	0.42025	1.5598	0.746341	0.397707	2.57587	0.801367	0.376299	1.97385
730	3.61	3.61	38.7255	P61313|RL15_HUMAN	60S ribosomal protein L15 - Homo sapiens (Human)	HUMAN	1.0016	0.993521	1.67281	1.02449	0.877675	1.46834	1.06477	0.766339	1.72936
731	3.6	3.63	28.2258	O14818|PSA7_HUMAN	Proteasome subunit alpha type 7 (EC 3.4.25.1) (Proteasome subunit RC6-1) (Proteasome subunit XAPC7) - Homo sapiens (Human)	HUMAN	1.03795	0.575544	1.27352	1.09894	0.142535	1.18798	1.01174	0.723146	1.13123
731	0.03	2.03	30.4688	Q8TAA3|PSA7L_HUMAN	Proteasome subunit alpha type 7-like (EC 3.4.25.1) - Homo sapiens (Human)	HUMAN
732	3.59	3.59	16.537	P49591|SYSC_HUMAN	Seryl-tRNA synthetase, cytoplasmic (EC 6.1.1.11) (Seryl-tRNA(Ser/Sec) synthetase) (Serine--tRNA ligase) (SerRS) - Homo sapiens (Human)	HUMAN	1.11662	0.0200379	1.04512	1.22449	0.0702728	1.33004	1.1181	0.173576	1.48675
733	3.59	3.59	24.0876	P47985|UCRI_HUMAN	Ubiquinol-cytochrome c reductase iron-sulfur subunit, mitochondrial precursor (EC 1.10.2.2) (Rieske iron-sulfur protein) (RISP) - Homo sapiens (Human)	HUMAN
734	3.58	4.27	14.3725	P54578|UBP14_HUMAN	Ubiquitin carboxyl-terminal hydrolase 14 (EC 3.1.2.15) (Ubiquitin thioesterase 14) (Ubiquitin-specific-processing protease 14) (Deubiquitinating enzyme 14) - Homo sapiens (Human)	HUMAN	0.84571			0.843221			1.05514
735	3.58	3.61	40.5093	Q96I99|SUCB2_HUMAN	Succinyl-CoA ligase [GDP-forming] beta-chain, mitochondrial precursor (EC 6.2.1.4) (Succinyl-CoA synthetase, betaG chain) (SCS-betaG) (GTP-specific succinyl-CoA synthetase subunit beta) - Homo sapiens (Human)	HUMAN	0.739233			0.637958			0.544966
736	3.57	3.59	32.3171	Q9UBQ7|GRHPR_HUMAN	Glyoxylate reductase/hydroxypyruvate reductase (EC 1.1.1.79) - Homo sapiens (Human)	HUMAN	0.623715			1.34682			0.886448
737	3.56	7.63	33.042	Q96I24|FUBP3_HUMAN	Far upstream element-binding protein 3 (FUSE-binding protein 3) - Homo sapiens (Human)	HUMAN	0.677947			0.833434			0.548889
738	3.55	3.56	27.6224	P52907|CAZA1_HUMAN	F-actin capping protein subunit alpha-1 (CapZ alpha-1) - Homo sapiens (Human)	HUMAN	0.981237			0.964132	0.849333	6.85013	0.974203	0.764136	2.3512
738	0.38	2.42	16.7832	P47755|CAZA2_HUMAN	F-actin capping protein subunit alpha-2 (CapZ alpha-2) - Homo sapiens (Human)	HUMAN
739	3.54	3.55	15.4167	P11172|PYR5_HUMAN	Uridine 5'-monophosphate synthase (UMP synthase) [Includes: Orotate phosphoribosyltransferase (EC 2.4.2.10) (OPRTase); Orotidine 5'-phosphate decarboxylase (EC 4.1.1.23) (OMPdecase)] - Homo sapiens (Human)	HUMAN	1.02049	0.660194	1.11336	0.893185	0.0687148	1.13383	0.832046	0.00240381	1.09852
740	3.53	3.55	31.2821	Q12905|ILF2_HUMAN	Interleukin enhancer-binding factor 2 (Nuclear factor of activated T-cells 45 kDa) - Homo sapiens (Human)	HUMAN	1.99287
741	3.52	10.34	35.743	P39687|AN32A_HUMAN	Acidic leucine-rich nuclear phosphoprotein 32 family member A (Potent heat-stable protein phosphatase 2A inhibitor I1PP2A) (Acidic nuclear phosphoprotein pp32) (Leucine-rich acidic nuclear protein) (Lanp) (Putative HLA-DR-associated protein I) (PHAPI) (Mapmodulin) - Homo sapiens (Human)	HUMAN	0.84447			0.890689			0.845477
742	3.52	3.54	19.2884	O43242|PSMD3_HUMAN	26S proteasome non-ATPase regulatory subunit 3 (26S proteasome regulatory subunit S3) (Proteasome subunit p58) - Homo sapiens (Human)	HUMAN	0.999903	0.999756	4.89842	0.871894	0.21839	1.86289	0.918326	0.816422	4.00755
743	3.48	3.48	29.0541	O60869|EDF1_HUMAN	Endothelial differentiation-related factor 1 (EDF-1) (Multiprotein-bridging factor 1) (MBF1) - Homo sapiens (Human)	HUMAN	1.11742	0.151561	1.23458	1.14159	0.0203961	1.08616	1.28835	0.131162	1.5516
744	3.46	3.46	51.0417	O95777|LSM8_HUMAN	U6 snRNA-associated Sm-like protein LSm8 - Homo sapiens (Human)	HUMAN							1.91908
745	3.45	3.53	14.4947	Q7Z6Z7|HUWE1_HUMAN	E3 ubiquitin-protein ligase HUWE1 (EC 6.3.2.-) (HECT, UBA and WWE domain-containing protein 1) (URE-B1) (Mcl-1 ubiquitin ligase E3) (Mule) (ARF-binding protein 1) (ARF-BP1) - Homo sapiens (Human)	HUMAN	0.744776			0.775278			0.861614
746	3.44	3.49	18.0422	O00629|IMA4_HUMAN	Importin alpha-4 subunit (Karyopherin alpha-4 subunit) (Qip1 protein) - Homo sapiens (Human)	HUMAN	1.04619			1.26397			1.13439
747	3.44	3.44	15.8392	P26440|IVD_HUMAN	Isovaleryl-CoA dehydrogenase, mitochondrial precursor (EC 1.3.99.10) (IVD) - Homo sapiens (Human)	HUMAN
748	3.41	3.42	22.0028	Q08945|SSRP1_HUMAN	FACT complex subunit SSRP1 (Facilitates chromatin transcription complex subunit SSRP1) (FACT 80 kDa subunit) (FACTp80) (Chromatin-specific transcription elongation factor 80 kDa subunit) (Structure-specific recognition protein 1) (hSSRP1) (Recombination signal sequence recognition protein 1) (T160) - Homo sapiens (Human)	HUMAN
749	3.41	3.42	14.9752	P25205|MCM3_HUMAN	DNA replication licensing factor MCM3 (DNA polymerase alpha holoenzyme-associated protein P1) (RLF subunit beta) (P102 protein) (P1-MCM3) - Homo sapiens (Human)	HUMAN	1.0367	0.89391	15.2228	0.697391	0.0363956	1.29964	0.8959	0.641464	9.13499
750	3.4	3.4	20.3125	P24539|AT5F1_HUMAN	ATP synthase B chain, mitochondrial precursor (EC 3.6.3.14) - Homo sapiens (Human)	HUMAN	0.900905	0.810369	75.1097	0.664324	0.268803	10.3252	0.78839	0.656394	154.907
751	3.4	3.4	8.69565	Q99961|SH3G1_HUMAN	SH3-containing GRB2-like protein 1 (Endophilin-2) (Endophilin-A2) (SH3 domain protein 2B) (Extra eleven-nineteen leukemia fusion gene) (EEN) (EEN fusion partner of MLL) - Homo sapiens (Human)	HUMAN	0.938934			0.934016
752	3.39	3.43	23.399	P62195|PRS8_HUMAN	26S protease regulatory subunit 8 (Proteasome 26S subunit ATPase 5) (Proteasome subunit p45) (p45/SUG) (Thyroid hormone receptor-interacting protein 1) (TRIP1) - Homo sapiens (Human)	HUMAN				1.63262			2.19003
753	3.37	3.37	22.1885	Q15417|CNN3_HUMAN	Calponin-3 (Calponin, acidic isoform) - Homo sapiens (Human)	HUMAN				1.09461
754	3.36	3.37	27.8378	Q9Y617|SERC_HUMAN	Phosphoserine aminotransferase (EC 2.6.1.52) (PSAT) - Homo sapiens (Human)	HUMAN	1.35435	0.0560894	1.37155	1.35861	0.0569497	1.37847	1.04253	0.690664	1.3101
755	3.36	3.36	21.3889	P28482|MK01_HUMAN	Mitogen-activated protein kinase 1 (EC 2.7.11.24) (Extracellular signal-regulated kinase 2) (ERK-2) (Mitogen-activated protein kinase 2) (MAP kinase 2) (MAPK 2) (p42-MAPK) (ERT1) - Homo sapiens (Human)	HUMAN	0.92471	0.724247	2.2938	0.977379	0.834792	1.37754	0.835141	0.499228	2.11274
756	3.33	3.76	17.3077	P55809|SCOT_HUMAN	Succinyl-CoA:3-ketoacid-coenzyme A transferase 1, mitochondrial precursor (EC 2.8.3.5) (Somatic-type succinyl CoA:3-oxoacid CoA-transferase) (Scot-S) - Homo sapiens (Human)	HUMAN	0.644907	0.0700855	1.85165	0.57284	0.00756074	1.08771	0.575021	0.000224146	1.00248
757	3.33	3.37	24.5902	Q9NX08|COMD8_HUMAN	COMM domain-containing protein 8 - Homo sapiens (Human)	HUMAN	1.1461	0.639437	2.9251	1.09954	0.475873	1.59863	1.07639	0.593607	1.6546
758	3.32	3.82	27.9255	P35237|SPB6_HUMAN	Serpin B6 (Placental thrombin inhibitor) (Cytoplasmic antiproteinase) (CAP) (Protease inhibitor 6) (PI-6) - Homo sapiens (Human)	HUMAN	0.982404			0.911961			0.917478
759	3.32	3.59	18.1624	Q96HE7|ERO1A_HUMAN	ERO1-like protein alpha precursor (EC 1.8.4.-) (ERO1-Lalpha) (Oxidoreductin-1-Lalpha) (Endoplasmic oxidoreductin-1-like protein) (ERO1-L) - Homo sapiens (Human)	HUMAN	0.582344	0.181522	7.49143	0.762233	0.054459	1.34423	0.79313	0.240811	3.22291
760	3.32	3.32	15.9763	O95433|AHSA1_HUMAN	Activator of 90 kDa heat shock protein ATPase homolog 1 (AHA1) (p38) - Homo sapiens (Human)	HUMAN	1.12211	0.323623	1.46485	0.963845	0.496327	1.21189	0.971246	0.682449	1.30353
761	3.29	4.17	17.3184	Q99829|CPNE1_HUMAN	Copine-1 (Copine I) - Homo sapiens (Human)	HUMAN	0.738037	0.359901	3.03238	1.04043	0.8608	1.93601	1.09526	0.647922	1.77285
762	3.28	3.36	11.4905	Q5VYK3|ECM29_HUMAN	Proteasome-associated protein ECM29 homolog (Ecm29) - Homo sapiens (Human)	HUMAN
763	3.27	3.27	16.8033	P48449|ERG7_HUMAN	Lanosterol synthase (EC 5.4.99.7) (Oxidosqualene--lanosterol cyclase) (2,3-epoxysqualene--lanosterol cyclase) (OSC) - Homo sapiens (Human)	HUMAN
764	3.26	7.41	27.0513	P08237|K6PF_HUMAN	6-phosphofructokinase, muscle type (EC 2.7.1.11) (Phosphofructokinase 1) (Phosphohexokinase) (Phosphofructo-1-kinase isozyme A) (PFK-A) (Phosphofructokinase-M) - Homo sapiens (Human)	HUMAN	1.02425	0.743723	1.31649	1.04876	0.66353	1.49988	1.18266	0.575208	2.96793
765	3.26	3.28	19.6035	P42167|LAP2B_HUMAN	Lamina-associated polypeptide 2, isoforms beta/gamma (Thymopoietin, isoforms beta/gamma) (TP beta/gamma) (Thymopoietin-related peptide isoforms beta/gamma) (TPRP isoforms beta/gamma) [Contains: Thymopoietin (TP) (Splenin); Thymopentin (TP5)] - Homo sapiens (Human)	HUMAN	0.930153			1.07456			1.33989
766	3.25	3.27	10.8597	Q99805|TM9S2_HUMAN	Transmembrane 9 superfamily protein member 2 precursor (p76) - Homo sapiens (Human)	HUMAN	0.723484			0.518938			0.56366
767	3.23	3.23	18.0657	O43776|SYNC_HUMAN	Asparaginyl-tRNA synthetase, cytoplasmic (EC 6.1.1.22) (Asparagine--tRNA ligase) (AsnRS) - Homo sapiens (Human)	HUMAN	1.15613	0.538625	2.33696	0.943086	0.837986	2.96224	0.938406	0.685192	1.79177
768	3.22	3.26	47.1154	P84090|ERH_HUMAN	Enhancer of rudimentary homolog - Homo sapiens (Human)	HUMAN	1.0528	0.369086	1.5343	1.07882	0.74267	9.52158	0.933982	0.400867	1.88193
769	3.22	3.23	17.226	P63151|2ABA_HUMAN	Serine/threonine-protein phosphatase 2A 55 kDa regulatory subunit B alpha isoform (PP2A, subunit B, B-alpha isoform) (PP2A, subunit B, B55-alpha isoform) (PP2A, subunit B, PR55-alpha isoform) (PP2A, subunit B, R2-alpha isoform) - Homo sapiens (Human)	HUMAN	1.13852	0.301692	2.32884	0.926928	0.553432	3.13065	0.774657	0.37411	8.68158
770	3.17	3.23	14.2329	Q9H223|EHD4_HUMAN	EH domain-containing protein 4 (Hepatocellular carcinoma-associated protein 10/11) - Homo sapiens (Human)	HUMAN	0.952015	0.559669	2.12648	0.935534	0.799861	13.5167	1.11378	0.669189	10.9496
771	3.17	3.18	11.319	Q9NZB2|F120A_HUMAN	UPF0318 protein FAM120A - Homo sapiens (Human)	HUMAN	1.50145			1.28545			1.60892
772	3.17	3.18	14.3667	P52292|IMA2_HUMAN	Importin alpha-2 subunit (Karyopherin alpha-2 subunit) (SRP1-alpha) (RAG cohort protein 1) - Homo sapiens (Human)	HUMAN	0.993966	0.970727	5.31828	0.96849	0.871464	7.29645	1.12217	0.288065	2.03797
773	3.16	3.17	42.6966	P63167|DYL1_HUMAN	Dynein light chain 1, cytoplasmic (Dynein light chain LC8-type 1) (8 kDa dynein light chain) (DLC8) (Protein inhibitor of neuronal nitric oxide synthase) (PIN) - Homo sapiens (Human)	HUMAN	1.14511	0.169238	1.23643	1.24295	0.0833814	1.29247	1.89642	0.00115273	1.31004
774	3.15	6.04	22.8782	Q13162|PRDX4_HUMAN	Peroxiredoxin-4 (EC 1.11.1.15) (Prx-IV) (Thioredoxin peroxidase AO372) (Thioredoxin-dependent peroxide reductase A0372) (Antioxidant enzyme AOE372) (AOE37-2) - Homo sapiens (Human)	HUMAN
775	3.15	3.16	29.7619	P30049|ATPD_HUMAN	ATP synthase delta chain, mitochondrial precursor (EC 3.6.3.14) - Homo sapiens (Human)	HUMAN	0.699502	0.211677	2.33659	0.714924	0.344829	3.24589	0.628472	0.223643	3.14977
776	3.13	29.99	69.7613	P68133|ACTS_HUMAN	Actin, alpha skeletal muscle (Alpha-actin-1) - Homo sapiens (Human)	HUMAN	1.08255	0.784965	2.33072	1.36654	0.210407	1.7891	0.918478	0.34378	1.2729
776	0.34	29.79	68.435	P62736|ACTA_HUMAN	Actin, aortic smooth muscle (Alpha-actin-2) (Cell growth-inhibiting gene 46 protein) - Homo sapiens (Human)	HUMAN
776	0.34	29.76	65.1596	P63267|ACTH_HUMAN	Actin, gamma-enteric smooth muscle (Smooth muscle gamma actin) (Gamma-2-actin) (Alpha-actin-3) - Homo sapiens (Human)	HUMAN
776	0.3	29.76	69.7613	P68032|ACTC_HUMAN	Actin, alpha cardiac muscle 1 (Alpha-cardiac actin) - Homo sapiens (Human)	HUMAN
777	3.13	3.15	19.5789	Q9UBB4|ATX10_HUMAN	Ataxin-10 (Spinocerebellar ataxia type 10 protein) (Brain protein E46 homolog) - Homo sapiens (Human)	HUMAN	0.965394			0.962773			0.851786
778	3.13	3.13	25.6757	P53004|BIEA_HUMAN	Biliverdin reductase A precursor (EC 1.3.1.24) (Biliverdin-IX alpha-reductase) (BVR A) - Homo sapiens (Human)	HUMAN	1.32296	0.300388	6.13888	1.19742	0.835612	5811.13	0.9863	0.82333	1.85019
779	3.09	3.09	32.1429	Q9H444|CHM4B_HUMAN	Charged multivesicular body protein 4b (Chromatin-modifying protein 4b) (CHMP4b) (Vacuolar protein sorting 7-2) (SNF7-2) (hSnf7-2) (SNF7 homolog associated with Alix 1) (hVps32) - Homo sapiens (Human)	HUMAN	0.90002	0.058814	1.1175	0.996869	0.976718	1.30065	0.852634	0.0677973	1.19297
780	3.07	3.07	43.3566	P16104|H2AX_HUMAN	Histone H2A.x (H2a/x) - Homo sapiens (Human)	HUMAN	0.747403	0.138726	1.54956	0.815241	0.128588	1.36614	0.72214	0.0907767	1.52331
780	0	3.07	37.5	Q99878|H2A1J_HUMAN	Histone H2A type 1-J - Homo sapiens (Human)	HUMAN
780	0	3.07	37.5	Q96KK5|H2A1H_HUMAN	Histone H2A type 1-H - Homo sapiens (Human)	HUMAN
780	0	3.07	36.9231	Q93077|H2A1C_HUMAN	Histone H2A type 1-C - Homo sapiens (Human)	HUMAN
780	0	3.07	36.9231	Q8IUE6|H2A2B_HUMAN	Histone H2A type 2-B - Homo sapiens (Human)	HUMAN
780	0	3.07	36.9231	Q7L7L0|H2A3_HUMAN	Histone H2A type 3 - Homo sapiens (Human)	HUMAN
780	0	3.07	36.9231	Q6FI13|H2A2A_HUMAN	Histone H2A type 2-A (H2A.2) - Homo sapiens (Human)	HUMAN
780	0	3.07	37.2093	Q16777|H2A2C_HUMAN	Histone H2A type 2-C (H2A-GL101) (H2A/r) - Homo sapiens (Human)	HUMAN
780	0	3.07	36.9231	P28001|H2A1E_HUMAN	Histone H2A type 1-E (H2A.2) (H2A/m) - Homo sapiens (Human)	HUMAN
780	0	3.07	36.9231	P20671|H2A1D_HUMAN	Histone H2A type 1-D (H2A.3) - Homo sapiens (Human)	HUMAN
780	0	3.07	36.9231	P0C0S8|H2A1_HUMAN	Histone H2A type 1 (H2A.1) - Homo sapiens (Human)	HUMAN
780	0	3.07	36.9231	P04908|H2A1B_HUMAN	Histone H2A type 1-B - Homo sapiens (Human)	HUMAN
780	0	3.07	24.4275	Q96QV6|H2A1A_HUMAN	Histone H2A type 1-A - Homo sapiens (Human)	HUMAN
781	3.04	4.02	30	O15347|HMGB3_HUMAN	High mobility group protein B3 (High mobility group protein 4) (HMG-4) (High mobility group protein 2a) (HMG-2a) - Homo sapiens (Human)	HUMAN	1.12761			2.09123	0.244029	43.8241	1.40534
782	3	3.7	22.0874	O60884|DNJA2_HUMAN	DnaJ homolog subfamily A member 2 (HIRA-interacting protein 4) (Cell cycle progression restoration gene 3 protein) (Dnj3) (Renal carcinoma antigen NY-REN-14) - Homo sapiens (Human)	HUMAN
783	3	3.68	51.25	P14678|RSMB_HUMAN	Small nuclear ribonucleoprotein-associated proteins B and B' (snRNP-B) (Sm protein B/B') (Sm-B/Sm-B') (SmB/SmB') - Homo sapiens (Human)	HUMAN	0.813917	0.0458016	1.21704	0.943439	0.766183	2.08896	0.985662	0.86425	1.3781
784	2.99	2.99	17.7885	P11279|LAMP1_HUMAN	Lysosome-associated membrane glycoprotein 1 precursor (LAMP-1) (CD107a antigen) - Homo sapiens (Human)	HUMAN	0.895228	0.428844	1.47108	1.13514	0.0807149	1.16815	0.764426	0.0414036	1.28259
785	2.98	3.01	23.7199	Q9BQG0|MBB1A_HUMAN	Myb-binding protein 1A - Homo sapiens (Human)	HUMAN	0.68988	0.339739	16.232	0.908122			0.979378	0.1783	1.07913
786	2.97	5.05	18.2116	P52789|HXK2_HUMAN	Hexokinase-2 (EC 2.7.1.1) (Hexokinase type II) (HK II) (Muscle form hexokinase) - Homo sapiens (Human)	HUMAN				1.13506			1.38723
787	2.96	6.19	30.4348	cont|000135	cra|hCP1609934.2| keratin 1 (epidermolytic hyperkeratosis)	Homo sapiens (contaminant)	0.802203	0.00926068	1.12393	0.918658	0.546089	1.48864	1.09899	0.0927356	1.13115	Developmental processes->Ectoderm development;Cell structure and motility->Cell structure	Cytoskeletal protein->Intermediate filament;Miscellaneous function->Structural protein	PTHR18893:SF5
788	2.96	2.97	17.0358	P46060|RGP1_HUMAN	Ran GTPase-activating protein 1 - Homo sapiens (Human)	HUMAN	0.912093	0.431191	1.49903	0.748697	0.503796	41.326	1.04597	0.961423	12232.3
789	2.96	2.97	10.1246	Q8WVM8|SCFD1_HUMAN	Sec1 family domain-containing protein 1 (Syntaxin-binding protein 1-like 2) (Sly1p) - Homo sapiens (Human)	HUMAN	1.08158			0.94717			5.10084
790	2.95	2.98	34.8624	P00492|HPRT_HUMAN	Hypoxanthine-guanine phosphoribosyltransferase (EC 2.4.2.8) (HGPRT) (HGPRTase) - Homo sapiens (Human)	HUMAN	1.08852			1.12153			1.26516
791	2.94	2.97	34.6154	P08559|ODPA_HUMAN	Pyruvate dehydrogenase E1 component alpha subunit, somatic form, mitochondrial precursor (EC 1.2.4.1) (PDHE1-A type I) - Homo sapiens (Human)	HUMAN	1.04554			0.936149	0.721134	5.98855	0.910221	0.828759	76.3848
792	2.93	21.34	52.8169	P06753|TPM3_HUMAN	Tropomyosin alpha-3 chain (Tropomyosin-3) (Tropomyosin gamma) (hTM5) - Homo sapiens (Human)	HUMAN	0.888181	0.632524	2.03654	1.05502	0.866973	2.54682	0.863083	0.684007	2.8404
793	2.93	2.93	49.6622	Q92804|RBP56_HUMAN	TATA-binding protein-associated factor 2N (RNA-binding protein 56) (TAFII68) (TAF(II)68) - Homo sapiens (Human)	HUMAN	0.969943	0.906043	2.13185	1.10415	0.452508	1.44212	0.957088	0.791073	1.61952
793	0.32	2.79	30.4182	P35637|FUS_HUMAN	RNA-binding protein FUS (Oncogene FUS) (Oncogene TLS) (Translocated in liposarcoma protein) (POMp75) (75 kDa DNA-pairing protein) - Homo sapiens (Human)	HUMAN
794	2.92	2.92	11.9403	O00469|PLOD2_HUMAN	Procollagen-lysine,2-oxoglutarate 5-dioxygenase 2 precursor (EC 1.14.11.4) (Lysyl hydroxylase 2) (LH2) - Homo sapiens (Human)	HUMAN	0.634008	0.270837	13.7835	1.06607	0.842554	25.0242	0.71207	0.265663	6.77252
795	2.9	2.91	39.6226	P47914|RL29_HUMAN	60S ribosomal protein L29 (Cell surface heparin-binding protein HIP) - Homo sapiens (Human)	HUMAN	1.23612	0.141927	1.40565	1.34187	0.0367834	1.29691	1.19909	0.437035	1.90788
796	2.9	2.91	31.1828	P05109|S10A8_HUMAN	Protein S100-A8 (S100 calcium-binding protein A8) (Calgranulin-A) (Migration inhibitory factor-related protein 8) (MRP-8) (Cystic fibrosis antigen) (CFAG) (P8) (Leukocyte L1 complex light chain) (Calprotectin L1L subunit) (Urinary stone protein band A) - Homo sapiens (Human)	HUMAN	0.319082	0.000934114	1.4359	0.299089	5.42594e-06	1.10904	0.307109	7.36123e-05	1.29033
797	2.89	2.92	22.8296	Q9H0B6|KLC2_HUMAN	Kinesin light chain 2 (KLC 2) - Homo sapiens (Human)	HUMAN	0.941508			1.09368			0.807511
798	2.87	2.87	38.6792	Q9UII2|ATIF1_HUMAN	ATPase inhibitor, mitochondrial precursor - Homo sapiens (Human)	HUMAN	1.24795			0			0.0436535
799	2.86	2.9	25.7062	P35250|RFC2_HUMAN	Replication factor C subunit 2 (Replication factor C 40 kDa subunit) (RF-C 40 kDa subunit) (RFC40) (Activator 1 40 kDa subunit) (A1 40 kDa subunit) - Homo sapiens (Human)	HUMAN							1.07779
800	2.84	3.84	45.4545	P60981|DEST_HUMAN	Destrin (Actin-depolymerizing factor) (ADF) - Homo sapiens (Human)	HUMAN	0.818061	0.0504989	1.22374	0.908407	0.352175	1.41017	0.877828	0.397715	1.6913
801	2.82	3.6	13.1907	Q8WZ42|TITIN_HUMAN	Titin (EC 2.7.11.1) (Connectin) (Rhabdomyosarcoma antigen MU-RMS-40.14) - Homo sapiens (Human)	HUMAN	0.996174	0.963016	1.18364	1.01992	0.779783	1.15461	1.07996	0.342852	1.17808
802	2.81	2.82	23.8739	O75351|VPS4B_HUMAN	Vacuolar protein sorting-associating protein 4B (Suppressor of K(+) transport growth defect 1) (Protein SKD1) - Homo sapiens (Human)	HUMAN	1.09976	0.312562	1.90785	1.13983	0.616054	11.1849	0.927566	0.806051	20.8702
803	2.81	2.81	33.4559	P35232|PHB_HUMAN	Prohibitin - Homo sapiens (Human)	HUMAN	0.110418			0.353049			0.242952
804	2.8	2.86	25.75	P53602|ERG19_HUMAN	Diphosphomevalonate decarboxylase (EC 4.1.1.33) (Mevalonate pyrophosphate decarboxylase) (Mevalonate (diphospho)decarboxylase) - Homo sapiens (Human)	HUMAN				1.44584			1.89123
805	2.79	2.83	20.1624	O95202|LETM1_HUMAN	Leucine zipper-EF-hand-containing transmembrane protein 1, mitochondrial precursor - Homo sapiens (Human)	HUMAN	1.23351	0.169147	2.06604	0.944844	0.22704	1.3081	1.22062	0.194945	2.22744
806	2.78	2.79	22.7273	Q9UHV9|PFD2_HUMAN	Prefoldin subunit 2 - Homo sapiens (Human)	HUMAN	0.679471			0.770799			0.976766
807	2.77	2.77	21.6578	P49589|SYCC_HUMAN	Cysteinyl-tRNA synthetase, cytoplasmic (EC 6.1.1.16) (Cysteine--tRNA ligase) (CysRS) - Homo sapiens (Human)	HUMAN	0.757976			0.634768			0.754591
808	2.76	3.6	21.3542	P60763|RAC3_HUMAN	Ras-related C3 botulinum toxin substrate 3 precursor (p21-Rac3) - Homo sapiens (Human)	HUMAN	0.916514	0.630989	1.59371	1.00602	0.961254	1.38028	1.00591	0.963869	1.40422
808	0	3.59	23.4375	P63000|RAC1_HUMAN	Ras-related C3 botulinum toxin substrate 1 precursor (p21-Rac1) (Ras-like protein TC25) (Cell migration-inducing gene 5 protein) - Homo sapiens (Human)	HUMAN
808	0	3.55	19.7917	P15153|RAC2_HUMAN	Ras-related C3 botulinum toxin substrate 2 precursor (p21-Rac2) (Small G protein) (GX) - Homo sapiens (Human)	HUMAN
809	2.75	2.76	16.2275	Q13144|EI2BE_HUMAN	Translation initiation factor eIF-2B subunit epsilon (eIF-2B GDP-GTP exchange factor subunit epsilon) - Homo sapiens (Human)	HUMAN	0.822287			0.91486			1.23011
810	2.75	2.75	16.8937	Q9Y295|DRG1_HUMAN	Developmentally-regulated GTP-binding protein 1 (DRG 1) - Homo sapiens (Human)	HUMAN
811	2.74	4.12	20	Q13363|CTBP1_HUMAN	C-terminal-binding protein 1 (EC 1.1.1.-) (CtBP1) - Homo sapiens (Human)	HUMAN
811	0.06	2.11	15.2809	P56545|CTBP2_HUMAN	C-terminal-binding protein 2 (CtBP2) - Homo sapiens (Human)	HUMAN
812	2.74	2.74	28	Q9Y3A5|SBDS_HUMAN	Shwachman-Bodian-Diamond syndrome protein - Homo sapiens (Human)	HUMAN	1.18587	0.701268	71.6745	1.15727	0.670632	26.0837	1.13143	0.810683	167.25
813	2.72	2.72	17.619	Q96IU4|ABHEB_HUMAN	Abhydrolase domain-containing protein 14B (EC 3.-.-.-) (CCG1-interacting factor B) - Homo sapiens (Human)	HUMAN
814	2.71	2.75	10.4615	Q9H4A4|AMPB_HUMAN	Aminopeptidase B (EC 3.4.11.6) (Ap-B) (Arginyl aminopeptidase) (Arginine aminopeptidase) - Homo sapiens (Human)	HUMAN	1.11432	0.778286	44.1734	1.10417	0.866433	369.712	1.01868	0.960687	44.8329
815	2.71	2.71	35.8452	P22570|ADRO_HUMAN	NADPH:adrenodoxin oxidoreductase, mitochondrial precursor (EC 1.18.1.2) (Adrenodoxin reductase) (AR) (Ferredoxin reductase) (Ferredoxin--NADP(+) reductase) - Homo sapiens (Human)	HUMAN	0.971628	0.728547	1.27169	0.946476	0.778503	1.76658	0.912064	0.391841	1.34109
816	2.66	2.89	23.4694	Q99584|S10AD_HUMAN	Protein S100-A13 (S100 calcium-binding protein A13) - Homo sapiens (Human)	HUMAN	0.913089	0.493695	1.451	1.17569	0.0445671	1.16701	1.46109	0.04817	1.45497
817	2.64	2.65	53.3074	Q86V81|THOC4_HUMAN	THO complex subunit 4 (Tho4) (Ally of AML-1 and LEF-1) (Transcriptional coactivator Aly/REF) (bZIP-enhancing factor BEF) - Homo sapiens (Human)	HUMAN	0.998278	0.986086	2.72247	1.1271	0.627445	9.9163	0.998469	0.79108	1.05884
818	2.64	2.64	16.129	P06730|IF4E_HUMAN	Eukaryotic translation initiation factor 4E (eIF4E) (eIF-4E) (mRNA cap-binding protein) (eIF-4F 25 kDa subunit) - Homo sapiens (Human)	HUMAN	1.16816	0.427277	1.71603	1.02153	0.947378	2.57471	1.28156	0.185531	1.58606
819	2.63	6.33	26.7717	Q9BYZ2|LDH6B_HUMAN	L-lactate dehydrogenase A-like 6B (EC 1.1.1.27) - Homo sapiens (Human)	HUMAN	1.13311	0.165506	1.2854	0.748573	0.403276	2.58373	0.964913	0.886152	1.91562
820	2.62	4.85	41.1504	P16401|H15_HUMAN	Histone H1.5 (Histone H1a) - Homo sapiens (Human)	HUMAN	0.738329	0.0401434	1.32	0.747363	0.0338389	1.28297	0.651938	0.0686673	1.63016
821	2.61	2.63	8.58165	Q9Y618|NCOR2_HUMAN	Nuclear receptor corepressor 2 (N-CoR2) (Silencing mediator of retinoic acid and thyroid hormone receptor) (SMRT) (SMRTe) (Thyroid-, retinoic-acid-receptor-associated corepressor) (T3 receptor-associating factor) (TRAC) (CTG repeat protein 26) (SMAP270) - Homo sapiens (Human)	HUMAN
822	2.6	3.3	20.7569	Q13435|SF3B2_HUMAN	Splicing factor 3B subunit 2 (Spliceosome-associated protein 145) (SAP 145) (SF3b150) (Pre-mRNA-splicing factor SF3b 145 kDa subunit) - Homo sapiens (Human)	HUMAN	0.873803			1.1329	0.795153	116.267	0.925817
823	2.59	2.59	17.1378	P46379|BAT3_HUMAN	Large proline-rich protein BAT3 (HLA-B-associated transcript 3) (Protein G3) - Homo sapiens (Human)	HUMAN	1.04323	0.262963	1.26575	1.04153	0.814935	5.63058	1.07027	0.476505	2.22882
824	2.57	2.69	13.7097	O15143|ARC1B_HUMAN	Actin-related protein 2/3 complex subunit 1B (ARP2/3 complex 41 kDa subunit) (p41-ARC) - Homo sapiens (Human)	HUMAN	0.843458	0.0351236	1.12689	0.996359	0.993369	85.5483	0.937125	0.815479	15.9037
825	2.57	2.58	16.5939	P09497|CLCB_HUMAN	Clathrin light chain B (Lcb) - Homo sapiens (Human)	HUMAN	0.567764			0.645442			0.540876
826	2.57	2.57	12.1951	P13473|LAMP2_HUMAN	Lysosome-associated membrane glycoprotein 2 precursor (LAMP-2) (CD107b antigen) - Homo sapiens (Human)	HUMAN	0.962799			0.925043			0.846429
827	2.57	2.57	11.4198	Q9NUQ9|FA49B_HUMAN	Protein FAM49B (L1) - Homo sapiens (Human)	HUMAN	0.705003			0.725656			0.493515
828	2.56	2.56	14.2857	O14744|ANM5_HUMAN	Protein arginine N-methyltransferase 5 (EC 2.1.1.125) (EC 2.1.1.-) (Shk1 kinase-binding protein 1 homolog) (SKB1Hs) (Jak-binding protein 1) (72 kDa ICln-binding protein) - Homo sapiens (Human)	HUMAN	0.88579			0.943818			1.12478
829	2.56	2.56	16.8459	P14866|HNRPL_HUMAN	Heterogeneous nuclear ribonucleoprotein L (hnRNP L) - Homo sapiens (Human)	HUMAN	0.662159			0.828087			0.5622
830	2.54	2.56	14.8837	Q6PI48|SYDM_HUMAN	Aspartyl-tRNA synthetase, mitochondrial precursor (EC 6.1.1.12) (Aspartate--tRNA ligase) (AspRS) - Homo sapiens (Human)	HUMAN	0.946315			0.878009			1.04739
831	2.53	2.53	13.375	Q9NYL2|MLTK_HUMAN	Mitogen-activated protein kinase kinase kinase MLT (EC 2.7.11.25) (MLK-like mitogen-activated protein triple kinase) (Leucine zipper- and sterile alpha motif-containing kinase) (Sterile alpha motif- and leucine zipper-containing kinase AZK) (Mixed lineage kinase-related kinase) (MLK-related kinase) (MRK) (Cervical cancer suppressor gene 4 protein) - Homo sapiens (Human)	HUMAN
832	2.51	2.54	32.8947	Q9HB71|CYBP_HUMAN	Calcyclin-binding protein (CacyBP) (hCacyBP) (Siah-interacting protein) (S100A6-binding protein) - Homo sapiens (Human)	HUMAN	1.06985	0.451286	1.36753	1.11535	0.17887	1.25971	1.25767	0.150362	1.54185
833	2.51	2.51	37.8049	P84103|SFRS3_HUMAN	Splicing factor, arginine/serine-rich 3 (Pre-mRNA-splicing factor SRP20) - Homo sapiens (Human)	HUMAN	1.10221	0.474372	3.12916	1.14249	0.317022	2.50976	0.913614	0.795349	31.4109
833	0.32	2.32	65.9664	Q16629|SFRS7_HUMAN	Splicing factor, arginine/serine-rich 7 (Splicing factor 9G8) - Homo sapiens (Human)	HUMAN
834	2.49	2.49	24.4382	Q14558|KPRA_HUMAN	Phosphoribosyl pyrophosphate synthetase-associated protein 1 (PRPP synthetase-associated protein 1) (39 kDa phosphoribosypyrophosphate synthetase-associated protein) (PAP39) - Homo sapiens (Human)	HUMAN	1.06732	0.476115	1.21141	1.03768	0.717192	1.23701	1.20666	0.00988232	1.14578
834	0	2.45	14.6341	O60256|KPRB_HUMAN	Phosphoribosyl pyrophosphate synthetase-associated protein 2 (PRPP synthetase-associated protein 2) (41 kDa phosphoribosypyrophosphate synthetase-associated protein) (PAP41) - Homo sapiens (Human)	HUMAN
835	2.49	2.49	30.0885	P41567|EIF1_HUMAN	Eukaryotic translation initiation factor 1 (eIF1) (Protein translation factor SUI1 homolog) (Sui1iso1) (A121) - Homo sapiens (Human)	HUMAN	0.986442	0.968331	32.5827	0.824622	0.215274	2.36695	0.871004	0.289541	2.35868
835	0	2	14.1593	O60739|EIF1B_HUMAN	Eukaryotic translation initiation factor 1b (eIF1b) (Protein translation factor SUI1 homolog GC20) - Homo sapiens (Human)	HUMAN
836	2.45	2.55	11.885	Q5T4S7|ZUBR1_HUMAN	Zinc finger UBR1-type protein 1 (Retinoblastoma-associated factor of 600 kDa) (600 kDa retinoblastoma protein-associated factor) (RBAF600) (p600) - Homo sapiens (Human)	HUMAN	1.01602	0.960589	26.0152	0.958019	0.870664	14.0869	0.909433	0.38052	2.27321
837	2.45	2.49	15.9858	Q8IWE2|NXP20_HUMAN	Protein NOXP20 (Nervous system over-expressed protein 20) (Protein FAM114A1) - Homo sapiens (Human)	HUMAN	0.912034	0.566137	1.78926	0.804102	0.474305	2.92559	1.04489	0.451897	1.22616
838	2.45	2.45	24.5614	Q92888|ARHG1_HUMAN	Rho guanine nucleotide exchange factor 1 (p115-RhoGEF) (p115RhoGEF) (115 kDa guanine nucleotide exchange factor) (Sub1.5) - Homo sapiens (Human)	HUMAN	1.46247	0.509035	143.882	1.31768	0.215335	3.43163	1.38455	0.208992	4.08843
839	2.44	2.59	32.3944	Q14103|HNRPD_HUMAN	Heterogeneous nuclear ribonucleoprotein D0 (hnRNP D0) (AU-rich element RNA-binding protein 1) - Homo sapiens (Human)	HUMAN	0.977468	0.447952	1.27852	0.91455	0.357982	2.04463	0.893784	0.00671357	1.01516
840	2.43	2.46	18.598	Q06210|GFPT1_HUMAN	Glucosamine--fructose-6-phosphate aminotransferase [isomerizing] 1 (EC 2.6.1.16) (Hexosephosphate aminotransferase 1) (D-fructose-6-phosphate amidotransferase 1) (GFAT 1) (GFAT1) - Homo sapiens (Human)	HUMAN	1.06205	0.742312	1.98739	1.11262	0.462631	1.66464	0.938653	0.837123	3.21199
841	2.43	2.43	8.90151	Q9H3P7|GCP60_HUMAN	Golgi resident protein GCP60 (Acyl-CoA-binding domain-containing protein 3) (Golgi phosphoprotein 1) (GOLPH1) (Golgi complex-associated protein 1) (GOCAP1) (PBR- and PKA-associated protein 7) (Peripheral benzodiazepine receptor-associated protein PAP7) - Homo sapiens (Human)	HUMAN
842	2.43	2.43	18.7861	P31942|HNRH3_HUMAN	Heterogeneous nuclear ribonucleoprotein H3 (hnRNP H3) (hnRNP 2H9) - Homo sapiens (Human)	HUMAN
843	2.43	2.43	15.0198	O75937|DNJC8_HUMAN	DnaJ homolog subfamily C member 8 (Splicing protein spf31) - Homo sapiens (Human)	HUMAN	0.839667			0.860768			0.744706
844	2.42	2.42	39.5881	P08621|RU17_HUMAN	U1 small nuclear ribonucleoprotein 70 kDa (U1 snRNP 70 kDa) (snRNP70) (U1-70K) - Homo sapiens (Human)	HUMAN	0.951737	0.876495	24.5098	0.964333	0.866867	8.79662	0.785353	0.235382	3.28652
845	2.41	2.51	14.6637	P78344|IF4G2_HUMAN	Eukaryotic translation initiation factor 4 gamma 2 (eIF-4-gamma 2) (eIF-4G 2) (eIF4G 2) (p97) (Death-associated protein 5) (DAP-5) - Homo sapiens (Human)	HUMAN	1.0579			0.96076			1.07316
846	2.4	2.41	23.2092	Q6IBS0|TWF2_HUMAN	Twinfilin-2 (Twinfilin-1-like protein) (A6-related protein) (hA6RP) (Protein tyrosine kinase 9-like) - Homo sapiens (Human)	HUMAN
847	2.39	18.75	52.0885	Q14240|IF4A2_HUMAN	Eukaryotic initiation factor 4A-II (EC 3.6.1.-) (ATP-dependent RNA helicase eIF4A-2) (eIF4A-II) (eIF-4A-II) - Homo sapiens (Human)	HUMAN
848	2.39	2.47	18.6842	Q9UGP8|SEC63_HUMAN	Translocation protein SEC63 homolog - Homo sapiens (Human)	HUMAN	0.931507	0.314207	1.15358	1.01627	0.855862	1.20077	1.20954	0.0058289	1.13763
849	2.39	2.42	12.1575	P23368|MAOM_HUMAN	NAD-dependent malic enzyme, mitochondrial precursor (EC 1.1.1.38) (NAD-ME) (Malic enzyme 2) - Homo sapiens (Human)	HUMAN
850	2.39	2.39	19.3738	P49419|AL7A1_HUMAN	Alpha-aminoadipic semialdehyde dehydrogenase (EC 1.2.1.31) (Alpha-AASA dehydrogenase) (Delta1-piperideine-6-carboxylate dehydrogenease) (P6c dehydrogenase) (Aldehyde dehydrogenase family 7 member A1) (Antiquitin-1) - Homo sapiens (Human)	HUMAN	1.48433			0.923149			0.992571
851	2.38	2.42	21.2379	Q8TD16|BICD2_HUMAN	Protein bicaudal D homolog 2 (Bic-D 2) - Homo sapiens (Human)	HUMAN
852	2.37	2.37	11.0497	Q9NZL4|HPBP1_HUMAN	Hsp70-binding protein 1 (HspBP1) (Heat shock protein-binding protein 1) (Hsp70-interacting protein 1) (Hsp70-binding protein 2) (HspBP2) (Hsp70-interacting protein 2) - Homo sapiens (Human)	HUMAN
853	2.35	2.44	12.3125	Q5JPE7|NOMO2_HUMAN	Nodal modulator 2 precursor (pM5 protein 2) - Homo sapiens (Human)	HUMAN	1.02224			0.663179	0.301176	14.4559	0.582715	0.37799	102.695
853	0	2.44	12.3568	P69849|NOMO3_HUMAN	Nodal modulator 3 precursor (pM5 protein 3) - Homo sapiens (Human)	HUMAN
853	0	2.44	11.784	Q15155|NOMO1_HUMAN	Nodal modulator 1 precursor (pM5) - Homo sapiens (Human)	HUMAN
854	2.34	2.34	14.2311	Q9Y5B9|SPT16_HUMAN	FACT complex subunit SPT16 (Facilitates chromatin transcription complex subunit SPT16) (hSPT16) (FACT 140 kDa subunit) (FACTp140) (Chromatin-specific transcription elongation factor 140 kDa subunit) - Homo sapiens (Human)	HUMAN	0.986848	0.968412	29.5866	1.03812	0.893918	16.8817	0.682216	0.754509	157858
855	2.34	2.34	37.2881	Q15370|ELOB_HUMAN	Transcription elongation factor B polypeptide 2 (RNA polymerase II transcription factor SIII subunit B) (SIII p18) (Elongin B) (EloB) (Elongin 18 kDa subunit) - Homo sapiens (Human)	HUMAN	1.14772			1.0723			1.13777
856	2.34	2.34	23.1579	P61956|SUMO2_HUMAN	Small ubiquitin-related modifier 2 precursor (SUMO-2) (Ubiquitin-like protein SMT3B) (SMT3 homolog 2) (Sentrin-2) (HSMT3) (SUMO-3) - Homo sapiens (Human)	HUMAN	0.930199	0.34654	1.74462	0.86664	0.018855	1.08958	1.03098	0.867803	2.0057
856	0.02	2.22	28.4211	Q6EEV6|SUMO4_HUMAN	Small ubiquitin-related modifier 4 precursor (SUMO-4) (Small ubiquitin-like protein 4) - Homo sapiens (Human)	HUMAN
856	0	2	11.6505	P55854|SUMO3_HUMAN	Small ubiquitin-related modifier 3 precursor (SUMO-3) (Ubiquitin-like protein SMT3A) (SMT3 homolog 1) (SUMO-2) - Homo sapiens (Human)	HUMAN
857	2.34	2.34	16.6667	P06702|S10A9_HUMAN	Protein S100-A9 (S100 calcium-binding protein A9) (Calgranulin-B) (Migration inhibitory factor-related protein 14) (MRP-14) (P14) (Leukocyte L1 complex heavy chain) (Calprotectin L1H subunit) - Homo sapiens (Human)	HUMAN	0.17004	0.0703219	7.72722	0.133457	0.000380528	1.18424	0.168882	0.0602541	6.83129
858	2.33	2.34	21.9573	Q9Y446|PKP3_HUMAN	Plakophilin-3 - Homo sapiens (Human)	HUMAN	1.02269	0.93411	15.5559	0.94331	0.907899	162.354	1.07949	0.15726	1.27774
859	2.33	2.33	16.5803	P21291|CSRP1_HUMAN	Cysteine and glycine-rich protein 1 (Cysteine-rich protein 1) (CRP1) (CRP) - Homo sapiens (Human)	HUMAN	1.37657	0.401492	19.3932	0.878122	0.135793	1.43002	1.16723	0.00288302	1.00894
860	2.32	2.32	28.0374	P17096|HMGA1_HUMAN	High mobility group protein HMG-I/HMG-Y (HMG-I(Y)) (High mobility group AT-hook protein 1) (High mobility group protein A1) (High mobility group protein-R) - Homo sapiens (Human)	HUMAN	1.00209	0.994923	27.8528	1.10681	0.556314	1.86578	1.30907	0.0970241	1.4769
861	2.31	2.31	16.8088	Q14566|MCM6_HUMAN	DNA replication licensing factor MCM6 (p105MCM) - Homo sapiens (Human)	HUMAN
862	2.31	2.31	40.1709	P49207|RL34_HUMAN	60S ribosomal protein L34 - Homo sapiens (Human)	HUMAN	0.977084	0.934758	17.5354	0.982083	0.898494	4.17238	0.954124	0.52534	1.90826
863	2.29	2.29	11.6972	Q9Y2D5|AKAP2_HUMAN	A-kinase anchor protein 2 (Protein kinase A-anchoring protein 2) (PRKA2) (AKAP-2) (AKAP-KL) - Homo sapiens (Human)	HUMAN	1.19844	0.380101	4.7761	0.889344	0.343509	1.50682	0.896839	0.133666	1.21045
864	2.28	2.33	29.9283	P35052|GPC1_HUMAN	Glypican-1 precursor - Homo sapiens (Human)	HUMAN
865	2.28	2.29	19.0921	Q08378|GOGA3_HUMAN	Golgin subfamily A member 3 (Golgin-160) (Golgi complex-associated protein of 170 kDa) (GCP170) - Homo sapiens (Human)	HUMAN	0.994824			1.00139			0.955869
866	2.28	2.28	25.4486	O95831|AIFM1_HUMAN	Apoptosis-inducing factor 1, mitochondrial precursor (EC 1.-.-.-) (Programmed cell death protein 8) - Homo sapiens (Human)	HUMAN	0.982689	0.730798	1.20935	0.942833	0.354797	1.23626	0.88987	0.632482	2.45563
867	2.28	2.28	42.6316	Q9H910|HN1L_HUMAN	Hematological and neurological expressed 1-like protein (HN1-like protein) - Homo sapiens (Human)	HUMAN	1.16433			1.07859			1.42584
868	2.28	2.28	13.5802	Q9UNF0|PACN2_HUMAN	Protein kinase C and casein kinase substrate in neurons protein 2 - Homo sapiens (Human)	HUMAN	1.062	0.369556	1.65086	0.984873	0.945486	9.54672	0.889625	0.822706	180.784
869	2.27	3.43	41.6393	Q13151|ROA0_HUMAN	Heterogeneous nuclear ribonucleoprotein A0 (hnRNP A0) - Homo sapiens (Human)	HUMAN	1.02829			1.10732			1.17401
870	2.27	2.45	38.3686	Q99729|ROAA_HUMAN	Heterogeneous nuclear ribonucleoprotein A/B (hnRNP A/B) (APOBEC-1-binding protein 1) (ABBP-1) - Homo sapiens (Human)	HUMAN	1.0133	0.757558	1.08971	0.896962	0.0100182	1.08454	0.933091	0.17693	1.10712
871	2.27	2.27	40.9449	O76070|SYUG_HUMAN	Gamma-synuclein (Persyn) (Breast cancer-specific gene 1 protein) (Synoretin) (SR) - Homo sapiens (Human)	HUMAN
872	2.26	2.26	10.8787	Q9NR28|DBLOH_HUMAN	Diablo homolog, mitochondrial precursor (Second mitochondria-derived activator of caspase) (Smac protein) (Direct IAP-binding protein with low pI) - Homo sapiens (Human)	HUMAN	0.836832			1.12663			0.64202
873	2.25	2.29	18.8158	P02786|TFR1_HUMAN	Transferrin receptor protein 1 (TfR1) (TR) (TfR) (Trfr) (CD71 antigen) (T9) (p90) - Homo sapiens (Human)	HUMAN
874	2.24	2.24	25.7353	Q71DI3|H32_HUMAN	Histone H3.2 (H3/m) (H3/o) - Homo sapiens (Human)	HUMAN	0.846843	0.78611	423.487	1.02494	0.935597	21.8261	0.950722	0.945472	1768.57
874	0	2.24	25.7353	Q16695|H31T_HUMAN	Histone H3.1t (H3t) (H3/t) (H3/g) - Homo sapiens (Human)	HUMAN
874	0	2.24	25.7353	P84243|H33_HUMAN	Histone H3.3 - Homo sapiens (Human)	HUMAN
874	0	2.24	25.7353	P68431|H31_HUMAN	Histone H3.1 (H3/a) (H3/b) (H3/c) (H3/d) (H3/f) (H3/h) (H3/i) (H3/j) (H3/k) (H3/l) - Homo sapiens (Human)	HUMAN
874	0	2.13	17.7778	Q6NXT2|H3L_HUMAN	Histone H3-like - Homo sapiens (Human)	HUMAN
875	2.23	2.23	15.7124	Q96RP9|EFG1_HUMAN	Elongation factor G 1, mitochondrial precursor (mEF-G 1) (Elongation factor G1) - Homo sapiens (Human)	HUMAN	1.13341			1.0707			0.991066
876	2.23	2.23	17.4204	Q06124|PTN11_HUMAN	Tyrosine-protein phosphatase non-receptor type 11 (EC 3.1.3.48) (Protein-tyrosine phosphatase 2C) (PTP-2C) (PTP-1D) (SH-PTP3) (SH-PTP2) (SHP-2) (Shp2) - Homo sapiens (Human)	HUMAN
877	2.23	2.23	12.6844	Q14320|FA50A_HUMAN	Protein FAM50A (Protein XAP-5) (Protein HXC-26) - Homo sapiens (Human)	HUMAN	0.821544			0.948746			1.30382
878	2.22	40.33	54.4444	Q13748|TBA2_HUMAN	Tubulin alpha-2 chain (Alpha-tubulin 2) - Homo sapiens (Human)	HUMAN
878	0	51.18	57.8714	Q71U36|TBA3_HUMAN	Tubulin alpha-3 chain (Alpha-tubulin 3) (Tubulin B-alpha-1) - Homo sapiens (Human)	HUMAN
878	0	50.76	53.6748	Q9BQE3|TBA6_HUMAN	Tubulin alpha-6 chain (Alpha-tubulin 6) - Homo sapiens (Human)	HUMAN
878	0	30.67	39.1982	Q9NY65|TBA8_HUMAN	Tubulin alpha-8 chain (Alpha-tubulin 8) - Homo sapiens (Human)	HUMAN
879	2.22	2.23	5.83942	O15371|IF37_HUMAN	Eukaryotic translation initiation factor 3 subunit 7 (eIF-3 zeta) (eIF3 p66) (eIF3d) - Homo sapiens (Human)	HUMAN
880	2.21	4.25	21.6459	Q9H254|SPTN4_HUMAN	Spectrin beta chain, brain 3 (Spectrin, non-erythroid beta chain 3) (Beta-IV spectrin) - Homo sapiens (Human)	HUMAN
881	2.21	2.24	13.6802	P28838|AMPL_HUMAN	Cytosol aminopeptidase (EC 3.4.11.1) (Leucine aminopeptidase) (LAP) (Leucyl aminopeptidase) (Leucine aminopeptidase 3) (Proline aminopeptidase) (EC 3.4.11.5) (Prolyl aminopeptidase) (Peptidase S) - Homo sapiens (Human)	HUMAN
882	2.21	2.21	12.6238	Q32MZ4|LRRF1_HUMAN	Leucine-rich repeat flightless-interacting protein 1 (LRR FLII-interacting protein 1) (TAR RNA-interacting protein) (GC-binding factor 2) - Homo sapiens (Human)	HUMAN	1.04493			0.626599			0.615819
883	2.21	2.21	23.6025	P26196|DDX6_HUMAN	Probable ATP-dependent RNA helicase DDX6 (EC 3.6.1.-) (DEAD box protein 6) (ATP-dependent RNA helicase p54) (Oncogene RCK) - Homo sapiens (Human)	HUMAN	0.956299			0.968766			1.01765
884	2.21	2.21	6.76923	Q9Y5L0|TNPO3_HUMAN	Transportin-3 (Transportin-SR) (TRN-SR) (Importin-12) - Homo sapiens (Human)	HUMAN
885	2.2	2.25	13.6746	O75153|IF3X_HUMAN	Putative eukaryotic translation initiation factor 3 subunit (eIF-3) - Homo sapiens (Human)	HUMAN	1.08504	0.473136	1.3316	0.980821	0.830514	1.26533	0.93775	0.489558	1.26459
886	2.2	2.22	9.64024	P50851|LRBA_HUMAN	Lipopolysaccharide-responsive and beige-like anchor protein (CDC4-like protein) (Beige-like protein) - Homo sapiens (Human)	HUMAN	1.06991	0.655422	1.75099	0.995231	0.977489	1.64312	1.09064	0.615884	1.64036
887	2.19	2.29	30.4348	P18621|RL17_HUMAN	60S ribosomal protein L17 (L23) - Homo sapiens (Human)	HUMAN	1.02713	0.752673	1.19681	1.10363	0.436552	1.30386	0.967537	0.770323	1.27012
888	2.19	2.23	18.9376	Q6Y7W6|PERQ2_HUMAN	PERQ amino acid-rich with GYF domain-containing protein 2 (Grb10-interacting GYF protein 2) (Trinucleotide repeat-containing protein 15) - Homo sapiens (Human)	HUMAN	0.842606	0.610455	22.2159	0.773483			0.916485	0.622145	5.1674
889	2.19	2.19	22.8541	Q9NTZ6|RBM12_HUMAN	RNA-binding protein 12 (RNA-binding motif protein 12) (SH3/WW domain anchor protein in the nucleus) (SWAN) - Homo sapiens (Human)	HUMAN	1.25727	0.170877	2.22576	1.04272	0.876251	14.8813	1.3814
890	2.18	2.18	20	O15427|MOT4_HUMAN	Monocarboxylate transporter 4 (MCT 4) (MCT 3) (Solute carrier family 16 member 3) - Homo sapiens (Human)	HUMAN	0.745017	0.485436	35.6114	0.79336	0.421315	9.88625	1.00942	0.965697	9.10674
891	2.18	2.18	21.4876	O43768|ENSA_HUMAN	Alpha-endosulfine (ARPP-19e) - Homo sapiens (Human)	HUMAN	1.36414	0.0702587	1.45381	0.952532	0.856116	14.6917	1.11036	0.179749	1.24872
892	2.17	2.41	15.9228	P22223|CADH3_HUMAN	Cadherin-3 precursor (Placental-cadherin) (P-cadherin) - Homo sapiens (Human)	HUMAN
893	2.17	2.18	31.6364	O94903|PROSC_HUMAN	Proline synthetase co-transcribed bacterial homolog protein - Homo sapiens (Human)	HUMAN	0.608695			0.490549			0.58622
894	2.17	2.18	19.8697	Q9NTX5|ECHD1_HUMAN	Enoyl-CoA hydratase domain-containing protein 1 - Homo sapiens (Human)	HUMAN	1.06192			1.3354			0.795913
895	2.16	2.18	12.7362	Q9UQE7|SMC3_HUMAN	Structural maintenance of chromosomes protein 3 (Chondroitin sulfate proteoglycan 6) (Chromosome-associated polypeptide) (hCAP) (Bamacan) (Basement membrane-associated chondroitin proteoglycan) - Homo sapiens (Human)	HUMAN	1.11622	0.61719	7.66135	0.900543	0.536905	4.45961	1.20861	0.102905	1.48078
896	2.16	2.16	21.8527	P11310|ACADM_HUMAN	Medium-chain specific acyl-CoA dehydrogenase, mitochondrial precursor (EC 1.3.99.3) (MCAD) - Homo sapiens (Human)	HUMAN	0.894848	0.121329	1.20163	0.84452	0.104164	1.29054	0.916757	0.0435553	1.08406
897	2.16	2.16	48.6842	Q15847|APM2_HUMAN	Adipose most abundant gene transcript 2 - Homo sapiens (Human)	HUMAN	0.883731	0.206552	1.27742	0.965999	0.288067	1.08921	0.842819	0.0905891	1.24718
898	2.15	2.16	7.68	Q14677|EPN4_HUMAN	Clathrin interactor 1 (Epsin-4) (Epsin-related protein) (EpsinR) (Enthoprotin) (Clathrin-interacting protein localized in the trans-Golgi region) (Clint) - Homo sapiens (Human)	HUMAN	0.883737	0.0160315	1.04035	0.804477	0.41386	8.18141	0.801233	0.281942	3.80178
899	2.15	2.15	15.7122	Q6NXG1|RB35A_HUMAN	RNA-binding protein 35A (RNA-binding motif protein 35A) - Homo sapiens (Human)	HUMAN	0.804134	0.608671	50.5801	0.690928	0.600092	644.02	3.22963	0.333486	5458.99
900	2.14	2.16	31.9635	P49755|TMEDA_HUMAN	Transmembrane emp24 domain-containing protein 10 precursor (Transmembrane protein Tmp21) (21 kDa transmembrane-trafficking protein) (p24delta) (S31III125) (S31I125) (Tmp-21-I) - Homo sapiens (Human)	HUMAN	0.884483	0.467133	1.52885	0.899589	0.55247	1.65663	0.870951	0.448554	1.65805
901	2.13	6.13	30.8434	P52597|HNRPF_HUMAN	Heterogeneous nuclear ribonucleoprotein F (hnRNP F) (Nucleolin-like protein mcs94-1) - Homo sapiens (Human)	HUMAN	0.866568	0.42928	1.87191	0.973803	0.0561695	1.02868	1	1	1.19188
902	2.13	2.25	13.0268	P12270|TPR_HUMAN	Nucleoprotein TPR - Homo sapiens (Human)	HUMAN	0.922701	0.674137	6.16864	0.850259	0.631467	23.4182	0.896061	0.609454	7.24624
903	2.13	2.13	23.4286	Q10713|MPPA_HUMAN	Mitochondrial-processing peptidase alpha subunit, mitochondrial precursor (EC 3.4.24.64) (Alpha-MPP) (P-55) - Homo sapiens (Human)	HUMAN	1.37282			1.22074			1.29437
904	2.12	2.32	18.0193	P46199|IF2M_HUMAN	Translation initiation factor IF-2, mitochondrial precursor (IF-2Mt) (IF2(mt)) (IF-2(Mt)) - Homo sapiens (Human)	HUMAN
905	2.12	2.16	11.691	Q9Y2L1|RRP44_HUMAN	Exosome complex exonuclease RRP44 (EC 3.1.13.-) (Ribosomal RNA-processing protein 44) (DIS3 protein homolog) - Homo sapiens (Human)	HUMAN	0.646492			0.566066			0.611687
906	2.12	2.14	14.6512	Q9UJU6|DBNL_HUMAN	Drebrin-like protein (SH3 domain-containing protein 7) (Drebrin-F) (Cervical SH3P7) (HPK1-interacting protein of 55 kDa) (HIP-55) (Cervical mucin-associated protein) - Homo sapiens (Human)	HUMAN	0.977832			1.39273			1.29253
907	2.12	2.12	32.5926	P62910|RL32_HUMAN	60S ribosomal protein L32 - Homo sapiens (Human)	HUMAN	1.04105	0.84153	7.46891	1.02427	0.943757	31.1743	0.959581	0.884297	17.3329
908	2.11	2.2	23.75	Q96C19|EFHD2_HUMAN	EF-hand domain-containing protein 2 (Swiprosin-1) - Homo sapiens (Human)	HUMAN	1.31818	0.395004	12.2848	1.14921	0.147529	1.5174	1.37441	0.177347	3.17635
908	0	2.03	23.0126	Q9BUP0|EFHD1_HUMAN	EF-hand domain-containing protein 1 (Swiprosin-2) - Homo sapiens (Human)	HUMAN
909	2.11	2.13	21.4876	P54725|RD23A_HUMAN	UV excision repair protein RAD23 homolog A (hHR23A) - Homo sapiens (Human)	HUMAN	0.962965	0.928011	68.1937	1.02057	0.979706	3339.43	0.88143
910	2.11	2.12	9.37829	Q10567|AP1B1_HUMAN	AP-1 complex subunit beta-1 (Adapter-related protein complex 1 beta-1 subunit) (Beta-adaptin 1) (Adaptor protein complex AP-1 beta-1 subunit) (Golgi adaptor HA1/AP1 adaptin beta subunit) (Clathrin assembly protein complex 1 beta large chain) - Homo sapiens (Human)	HUMAN	0.934632			1.0029			0.94812
910	0	2.01	8.64461	P63010|AP2B1_HUMAN	AP-2 complex subunit beta-1 (Adapter-related protein complex 2 beta-1 subunit) (Beta-adaptin) (Plasma membrane adaptor HA2/AP2 adaptin beta subunit) (Clathrin assembly protein complex 2 beta large chain) (AP105B) - Homo sapiens (Human)	HUMAN
911	2.11	2.11	23.6364	Q52LJ0|FA98B_HUMAN	Protein FAM98B - Homo sapiens (Human)	HUMAN	0.859277	0.433469	1.95662	0.810651	0.0218822	1.14552	0.792218	0.114571	1.45064
912	2.11	2.11	24.0437	P52788|SPSY_HUMAN	Spermine synthase (EC 2.5.1.22) (Spermidine aminopropyltransferase) (SPMSY) - Homo sapiens (Human)	HUMAN	0.981225	0.871372	3.24017	0.914805	0.677372	7.67557	1.10968	0.672056	10.3374
913	2.1	3.19	16.6333	Q13557|KCC2D_HUMAN	Calcium/calmodulin-dependent protein kinase type II delta chain (EC 2.7.11.17) (CaM-kinase II delta chain) (CaM kinase II subunit delta) (CaMK-II subunit delta) - Homo sapiens (Human)	HUMAN	1.51172			1.43521			1.63919
913	0.03	2.1	17.3193	Q13554|KCC2B_HUMAN	Calcium/calmodulin-dependent protein kinase type II beta chain (EC 2.7.11.17) (CaM-kinase II beta chain) (CaM kinase II subunit beta) (CaMK-II subunit beta) - Homo sapiens (Human)	HUMAN
913	0.01	3.08	18.6192	Q9UQM7|KCC2A_HUMAN	Calcium/calmodulin-dependent protein kinase type II alpha chain (EC 2.7.11.17) (CaM-kinase II alpha chain) (CaM kinase II alpha subunit) (CaMK-II subunit alpha) - Homo sapiens (Human)	HUMAN
914	2.1	2.29	16.0164	Q96A65|EXOC4_HUMAN	Exocyst complex component 4 (Exocyst complex component Sec8) - Homo sapiens (Human)	HUMAN	1.07929			1.18261			1.08858
915	2.1	2.14	15.0585	Q9Y450|HBS1L_HUMAN	HBS1-like protein (ERFS) - Homo sapiens (Human)	HUMAN	1.97627
916	2.1	2.12	13.7809	P21796|VDAC1_HUMAN	Voltage-dependent anion-selective channel protein 1 (VDAC-1) (hVDAC1) (Outer mitochondrial membrane protein porin 1) (Plasmalemmal porin) (Porin 31HL) (Porin 31HM) - Homo sapiens (Human)	HUMAN	1.196	0.20949	2.17405	0.976862	0.885812	5.15763	1.10763	0.105788	1.24339
916	0.06	2.08	9.89399	Q9Y277|VDAC3_HUMAN	Voltage-dependent anion-selective channel protein 3 (VDAC-3) (hVDAC3) (Outer mitochondrial membrane protein porin 3) - Homo sapiens (Human)	HUMAN
917	2.1	2.1	19.697	P13716|HEM2_HUMAN	Delta-aminolevulinic acid dehydratase (EC 4.2.1.24) (Porphobilinogen synthase) (ALADH) - Homo sapiens (Human)	HUMAN
918	2.09	2.14	43.9759	Q9Y3C6|PPIL1_HUMAN	Peptidyl-prolyl cis-trans isomerase-like 1 (EC 5.2.1.8) (PPIase) (Rotamase) - Homo sapiens (Human)	HUMAN	0.585856			0.846141			0.776269
919	2.09	2.11	15.1899	P30519|HMOX2_HUMAN	Heme oxygenase 2 (EC 1.14.99.3) (HO-2) - Homo sapiens (Human)	HUMAN	1.25823			1.44762			1.8125
920	2.09	2.1	13.2118	Q07960|RHG01_HUMAN	Rho GTPase-activating protein 1 (GTPase-activating protein rhoOGAP) (Rho-related small GTPase protein activator) (CDC42 GTPase-activating protein) (p50-RhoGAP) - Homo sapiens (Human)	HUMAN	0.828405			0.929634			0.818854
921	2.09	2.09	16.2281	O00232|PSD12_HUMAN	26S proteasome non-ATPase regulatory subunit 12 (26S proteasome regulatory subunit p55) - Homo sapiens (Human)	HUMAN	1.1832			1.09254			1.37297
922	2.09	2.09	10.4046	O15160|RPA5_HUMAN	DNA-directed RNA polymerase I 40 kDa polypeptide (EC 2.7.7.6) (RPA40) (RPA39) - Homo sapiens (Human)	HUMAN
923	2.08	3.31	50.4065	P42766|RL35_HUMAN	60S ribosomal protein L35 - Homo sapiens (Human)	HUMAN	1.00008	0.986995	1.05295	1.05996	0.00894948	1.01046	1.08576	0.389914	2.08456
924	2.08	2.08	27.5766	O43488|ARK72_HUMAN	Aflatoxin B1 aldehyde reductase member 2 (EC 1.-.-.-) (AFB1-AR 1) (Aldoketoreductase 7) - Homo sapiens (Human)	HUMAN
925	2.08	2.08	10.7865	P60228|IF36_HUMAN	Eukaryotic translation initiation factor 3 subunit 6 (eIF-3 p48) (eIF3e) (Viral integration site protein INT-6 homolog) - Homo sapiens (Human)	HUMAN
926	2.08	2.08	23.4375	P55769|NH2L1_HUMAN	NHP2-like protein 1 (High mobility group-like nuclear protein 2 homolog 1) (U4/U6.U5 tri-snRNP 15.5 kDa protein) (OTK27) (hSNU13) - Homo sapiens (Human)	HUMAN	0.867975	0.210342	1.85343	0.82335	0.395352	5.85297	0.909166	0.315667	1.92418
927	2.07	2.15	8.15603	Q9Y262|IF3I_HUMAN	Eukaryotic translation initiation factor 3 subunit 6-interacting protein - Homo sapiens (Human)	HUMAN	1.84305			1.94285			2.7827
928	2.07	2.07	15.6997	Q9P2B2|FPRP_HUMAN	Prostaglandin F2 receptor negative regulator precursor (Prostaglandin F2-alpha receptor regulatory protein) (Prostaglandin F2-alpha receptor-associated protein) (CD9 partner 1) (CD9P-1) (CD315 antigen) - Homo sapiens (Human)	HUMAN	1.22729			0.937095			0.95522
929	2.07	2.07	25.3863	P22695|UQCR2_HUMAN	Ubiquinol-cytochrome-c reductase complex core protein 2, mitochondrial precursor (EC 1.10.2.2) (Core protein II) (Complex III subunit II) - Homo sapiens (Human)	HUMAN
930	2.07	2.07	14.7385	P04844|RIB2_HUMAN	Dolichyl-diphosphooligosaccharide--protein glycosyltransferase 63 kDa subunit precursor (EC 2.4.1.119) (Ribophorin II) (RPN-II) (RIBIIR) - Homo sapiens (Human)	HUMAN	0.656183			0.672197			0.383312
931	2.07	2.07	10.6122	P23743|DGKA_HUMAN	Diacylglycerol kinase alpha (EC 2.7.1.107) (Diglyceride kinase alpha) (DGK-alpha) (DAG kinase alpha) (80 kDa diacylglycerol kinase) - Homo sapiens (Human)	HUMAN
932	2.06	2.34	32.0158	Q9Y696|CLIC4_HUMAN	Chloride intracellular channel protein 4 (Intracellular chloride ion channel protein p64H1) - Homo sapiens (Human)	HUMAN	1.00938			1.14998			1.14355
933	2.06	2.09	21.6744	Q8WWM7|ATX2L_HUMAN	Ataxin-2-like protein (Ataxin-2 domain protein) (Ataxin-2-related protein) - Homo sapiens (Human)	HUMAN
934	2.06	2.09	17.9331	P23786|CPT2_HUMAN	Carnitine O-palmitoyltransferase 2, mitochondrial precursor (EC 2.3.1.21) (Carnitine palmitoyltransferase II) (CPT II) - Homo sapiens (Human)	HUMAN	1.0442			0.695546			0.76505
935	2.06	2.07	21.6578	P11766|ADHX_HUMAN	Alcohol dehydrogenase class 3 (EC 1.1.1.1) (Alcohol dehydrogenase class III) (Alcohol dehydrogenase class chi chain) (S-(hydroxymethyl)glutathione dehydrogenase) (EC 1.1.1.284) (Glutathione-dependent formaldehyde dehydrogenase) (FDH) - Homo sapiens (Human)	HUMAN				0.671696			0.487037
936	2.06	2.06	12.4528	Q9Y263|PLAP_HUMAN	Phospholipase A-2-activating protein (PLAP) (PLA2P) - Homo sapiens (Human)	HUMAN
937	2.06	2.06	15.3976	P49023|PAXI_HUMAN	Paxillin - Homo sapiens (Human)	HUMAN	0.956561			0.78347			0.896225
938	2.06	2.06	36.6142	O95571|ETHE1_HUMAN	ETHE1 protein, mitochondrial precursor (EC 3.-.-.-) (Ethylmalonic encephalopathy protein 1) (Hepatoma subtracted clone one protein) - Homo sapiens (Human)	HUMAN	1.37072	0.345547	11.2111	1.43037	0.435301	40.6976	1.93462
939	2.06	2.06	19.7917	Q15126|PMVK_HUMAN	Phosphomevalonate kinase (EC 2.7.4.2) (PMKase) - Homo sapiens (Human)	HUMAN	1.25703	0.424907	9.8809	0.970736	0.932942	35.495	0.847897	0.420688	5.10285
940	2.05	2.49	15.6064	Q92896|GSLG1_HUMAN	Golgi apparatus protein 1 precursor (Golgi sialoglycoprotein MG-160) (E-selectin ligand 1) (ESL-1) (Cysteine-rich fibroblast growth factor receptor) (CFR-1) - Homo sapiens (Human)	HUMAN	1.1796	0.802767	703.504				0.92086	0.92727	9226.15
941	2.05	2.1	29.0984	Q99426|TBCB_HUMAN	Tubulin folding cofactor B (Tubulin-specific chaperone B) (Cytoskeleton-associated protein 1) (Cytoskeleton-associated protein CKAPI) - Homo sapiens (Human)	HUMAN	1.10666			0.769927			0.818236
942	2.05	2.09	17.7062	Q15173|2A5B_HUMAN	Serine/threonine-protein phosphatase 2A 56 kDa regulatory subunit beta isoform (PP2A, B subunit, B' beta isoform) (PP2A, B subunit, B56 beta isoform) (PP2A, B subunit, PR61 beta isoform) (PP2A, B subunit, R5 beta isoform) - Homo sapiens (Human)	HUMAN	1.21633	0.284906	3.30162	1.30561	0.362409	8.74359	0.948971	0.74442	4.79535
942	0.03	2.08	13.7045	Q16537|2A5E_HUMAN	Serine/threonine-protein phosphatase 2A 56 kDa regulatory subunit epsilon isoform (PP2A, B subunit, B' epsilon isoform) (PP2A, B subunit, B56 epsilon isoform) (PP2A, B subunit, PR61 epsilon isoform) (PP2A, B subunit, R5 epsilon isoform) - Homo sapiens (Human)	HUMAN
942	0.01	2.04	7.97342	Q14738|2A5D_HUMAN	Serine/threonine-protein phosphatase 2A 56 kDa regulatory subunit delta isoform (PP2A, B subunit, B' delta isoform) (PP2A, B subunit, B56 delta isoform) (PP2A, B subunit, PR61 delta isoform) (PP2A, B subunit, R5 delta isoform) - Homo sapiens (Human)	HUMAN
942	0	2.02	11.0687	Q13362|2A5G_HUMAN	Serine/threonine-protein phosphatase 2A 56 kDa regulatory subunit gamma isoform (PP2A, B subunit, B' gamma isoform) (PP2A, B subunit, B56 gamma isoform) (PP2A, B subunit, PR61 gamma isoform) (PP2A, B subunit, R5 gamma isoform) (Renal carcinoma antigen NY-REN-29) - Homo sapiens (Human)	HUMAN
943	2.05	2.09	15.8996	P50579|AMPM2_HUMAN	Methionine aminopeptidase 2 (EC 3.4.11.18) (MetAP 2) (Peptidase M 2) (Initiation factor 2-associated 67 kDa glycoprotein) (p67) (p67eIF2) - Homo sapiens (Human)	HUMAN	1.0619	0.122444	1.16023	0.942734	0.0697328	1.08589	0.944399	0.0941208	1.11433
944	2.05	2.05	15.7388	P43246|MSH2_HUMAN	DNA mismatch repair protein Msh2 (MutS protein homolog 2) - Homo sapiens (Human)	HUMAN
945	2.05	2.05	19.4872	Q9BY44|EIF2A_HUMAN	Eukaryotic translation initiation factor 2A (eIF-2A) (65 kDa eukaryotic translation initiation factor 2A) - Homo sapiens (Human)	HUMAN	1.29624	0.28459	4.8573	1.06101	0.938245	2281.05	1.48177	0.564494	458.195
946	2.05	2.05	11.5634	Q8TEX9|IPO4_HUMAN	Importin-4 (Importin 4b) (Imp4b) (Ran-binding protein 4) (RanBP4) - Homo sapiens (Human)	HUMAN							1.56278
947	2.05	2.05	15.4762	Q9UMS4|PRP19_HUMAN	Pre-mRNA-processing factor 19 (EC 6.3.2.-) (PRP19/PSO4 homolog) (hPso4) (Nuclear matrix protein 200) (Senescence evasion factor) - Homo sapiens (Human)	HUMAN	1.08903	0.733689	2.55792	1.008	0.970776	2.2912	1.00086	0.996941	2.34587
948	2.05	2.05	24.2678	P28072|PSB6_HUMAN	Proteasome subunit beta type 6 precursor (EC 3.4.25.1) (Proteasome delta chain) (Macropain delta chain) (Multicatalytic endopeptidase complex delta chain) (Proteasome subunit Y) - Homo sapiens (Human)	HUMAN	1.13414			1.18774			1.09256
949	2.05	2.05	9.91189	P36551|HEM6_HUMAN	Coproporphyrinogen III oxidase, mitochondrial precursor (EC 1.3.3.3) (Coproporphyrinogenase) (Coprogen oxidase) (COX) - Homo sapiens (Human)	HUMAN	0.716185	0.359725	14.7193	0.728151	0.134729	2.37748	0.66348	0.207904	5.84487
950	2.05	2.05	24.2152	Q99720|OPRS1_HUMAN	Sigma 1-type opioid receptor (Sigma1R) (Sigma1-receptor) (hSigmaR1) (SIG-1R) (SR31747-binding protein) (SR-BP) (Aging-associated gene 8 protein) - Homo sapiens (Human)	HUMAN	1.33736	0.131162	1.65537	1.3395	0.211542	3.60247	1.40358	0.169681	1.99839
951	2.04	2.42	26.3969	Q8NCA5|FA98A_HUMAN	Protein FAM98A - Homo sapiens (Human)	HUMAN
952	2.04	2.14	19.0164	Q15424|SAFB1_HUMAN	Scaffold attachment factor B (Scaffold attachment factor B1) (SAF-B) (HSP27 estrogen response element-TATA box-binding protein) (HSP27 ERE-TATA-binding protein) - Homo sapiens (Human)	HUMAN	1.22198			1.42081			1.45911
953	2.04	2.09	17.8447	P33991|MCM4_HUMAN	DNA replication licensing factor MCM4 (CDC21 homolog) (P1-CDC21) - Homo sapiens (Human)	HUMAN	1.03519			0.865064			0.991006
954	2.04	2.08	13.8947	Q8TF05|PP4R1_HUMAN	Serine/threonine-protein phosphatase 4 regulatory subunit 1 - Homo sapiens (Human)	HUMAN	1.03594	0.748786	2.93656	0.961598	0.861435	9.48535	1.02178	0.946757	26.1859
955	2.04	2.08	7.70218	O43264|ZW10_HUMAN	Centromere/kinetochore protein zw10 homolog - Homo sapiens (Human)	HUMAN
956	2.04	2.06	17.2786	P53634|CATC_HUMAN	Dipeptidyl-peptidase 1 precursor (EC 3.4.14.1) (Dipeptidyl-peptidase I) (DPP-I) (DPPI) (Cathepsin C) (Cathepsin J) (Dipeptidyl transferase) [Contains: Dipeptidyl-peptidase 1 exclusion domain chain (Dipeptidyl-peptidase I exclusion domain chain); Dipeptidyl-peptidase 1 heavy chain (Dipeptidyl-peptidase I heavy chain); Dipeptidyl-peptidase 1 light chain (Dipeptidyl-peptidase I light chain)] - Homo …	HUMAN	1.23942			1.64977			1.92916
957	2.04	2.05	13.0246	Q8TC07|TBC15_HUMAN	TBC1 domain family member 15 - Homo sapiens (Human)	HUMAN	1.00179	0.970441	1.20206	1.12292	0.44404	1.52136	1.29035	0.169384	1.68199
958	2.04	2.04	29.064	Q9UNH7|SNX6_HUMAN	Sorting nexin-6 (TRAF4-associated factor 2) - Homo sapiens (Human)	HUMAN	0.896518	0.820163	119.337	1.25726	0.203604	2.62058	0.860078	0.651246	23.0832
959	2.04	2.04	22.5627	P11177|ODPB_HUMAN	Pyruvate dehydrogenase E1 component subunit beta, mitochondrial precursor (EC 1.2.4.1) (PDHE1-B) - Homo sapiens (Human)	HUMAN	0.710409			0.704154			0.986843
960	2.04	2.04	36.9748	P62314|SMD1_HUMAN	Small nuclear ribonucleoprotein Sm D1 (snRNP core protein D1) (Sm-D1) (Sm-D autoantigen) - Homo sapiens (Human)	HUMAN	1.41323			1.5154			1.16824	0.594182	14.4083
961	2.04	2.04	22.0994	Q13442|HAP28_HUMAN	28 kDa heat- and acid-stable phosphoprotein (PDGF-associated protein) (PAP) (PDGFA-associated protein 1) (PAP1) - Homo sapiens (Human)	HUMAN	1.01147			0.975905			0.953982
962	2.04	2.04	17.5862	Q99598|TSNAX_HUMAN	Translin-associated protein X (Translin-associated factor X) - Homo sapiens (Human)	HUMAN
963	2.04	2.04	31.4465	Q6RW13|ATRAP_HUMAN	Type-1 angiotensin II receptor-associated protein (AT1 receptor-associated protein) - Homo sapiens (Human)	HUMAN
964	2.03	2.28	17.4419	O95881|TXD12_HUMAN	Thioredoxin domain-containing protein 12 precursor (EC 1.8.4.2) (Thioredoxin-like protein p19) (Endoplasmic reticulum protein ERp19) (ERp18) (hTLP19) - Homo sapiens (Human)	HUMAN	0.956105	0.804889	6.06356	1.02756	0.888515	7.04325	0.980219	0.906574	5.56995
965	2.03	2.21	10.8683	O94833|BPAEA_HUMAN	Bullous pemphigoid antigen 1, isoforms 6/9/10 (Trabeculin-beta) (Bullous pemphigoid antigen) (BPA) (Hemidesmosomal plaque protein) (Dystonia musculorum protein) (Dystonin) - Homo sapiens (Human)	HUMAN	0.803449	0.216076	1.5127	0.886384	0.458121	1.50403	0.939153	0.633611	1.3747
966	2.03	2.12	25.3403	Q9Y2W1|TR150_HUMAN	Thyroid hormone receptor-associated protein 3 (Thyroid hormone receptor-associated protein complex 150 kDa component) (Trap150) - Homo sapiens (Human)	HUMAN	1.11547	0.568422	2.00367	1.19733	0.413113	2.12967	1.27834	0.356774	2.43369
967	2.03	2.07	26.7857	Q6P597|KLC3_HUMAN	Kinesin light chain 3 (kinesin light chain 2) (KLC2-like) - Homo sapiens (Human)	HUMAN
968	2.03	2.06	30.4709	P08397|HEM3_HUMAN	Porphobilinogen deaminase (EC 2.5.1.61) (Hydroxymethylbilane synthase) (HMBS) (Pre-uroporphyrinogen synthase) (PBG-D) - Homo sapiens (Human)	HUMAN	0.876651			1.04076			0.757616
969	2.03	2.06	27.7778	P47813|IF1AX_HUMAN	Eukaryotic translation initiation factor 1A, X-chromosomal (eIF-1A X isoform) (eIF-4C) - Homo sapiens (Human)	HUMAN	1.04329	0.806805	1.92487	0.779356	0.519111	28.8919	1.48375	0.560026	428.676
969	0	2.06	27.7778	O75642|IF1AH_HUMAN	Putative eukaryotic translation initiation factor 1A (eIF-1A) (eIF-4C) - Homo sapiens (Human)	HUMAN
969	0	2.06	27.7778	O14602|IF1AY_HUMAN	Eukaryotic translation initiation factor 1A, Y-chromosomal (eIF-1A Y isoform) (eIF-4C) - Homo sapiens (Human)	HUMAN
970	2.03	2.05	9.20771	Q6P2E9|EDC4_HUMAN	Enhancer of mRNA-decapping protein 4 (Human enhancer of decapping large subunit) (Hedls) (Autoantigen Ge-1) (Autoantigen RCD-8) - Homo sapiens (Human)	HUMAN
971	2.03	2.05	12.7686	O95479|G6PE_HUMAN	GDH/6PGL endoplasmic bifunctional protein precursor [Includes: Glucose 1-dehydrogenase (EC 1.1.1.47) (Hexose-6-phosphate dehydrogenase); 6-phosphogluconolactonase (EC 3.1.1.31) (6PGL)] - Homo sapiens (Human)	HUMAN	1.16764			1.27113			1.17732
972	2.03	2.04	18.3956	Q8TE68|ES8L1_HUMAN	Epidermal growth factor receptor kinase substrate 8-like protein 1 (Epidermal growth factor receptor pathway substrate 8-related protein 1) (EPS8-like protein 1) - Homo sapiens (Human)	HUMAN	1.11331			0.821631			0.85917
973	2.03	2.04	13.25	Q8N9N2|ASCC1_HUMAN	Activating signal cointegrator 1 complex subunit 1 (ASC-1 complex subunit p50) (Trip4 complex subunit p50) - Homo sapiens (Human)	HUMAN
974	2.03	2.04	29.8507	P52566|GDIS_HUMAN	Rho GDP-dissociation inhibitor 2 (Rho GDI 2) (Rho-GDI beta) (Ly-GDI) - Homo sapiens (Human)	HUMAN	1.02676	0.883446	1.98307	0.69267	0.331575	14.5351	0.453641	0.0390789	1.99942
975	2.03	2.04	31.1321	P61019|RAB2A_HUMAN	Ras-related protein Rab-2A - Homo sapiens (Human)	HUMAN	0.776063			0.728266			0.898253
976	2.03	2.03	14.186	P01130|LDLR_HUMAN	Low-density lipoprotein receptor precursor (LDL receptor) - Homo sapiens (Human)	HUMAN	1.23025			1.06059			1.4306
977	2.03	2.03	26.936	Q04323|SAKS1_HUMAN	SAPK substrate protein 1 (UBA/UBX 33.3 kDa protein) - Homo sapiens (Human)	HUMAN
978	2.03	2.03	17.551	Q9BW62|KATL1_HUMAN	Katanin p60 ATPase-containing subunit A-like 1 (EC 3.6.4.3) (Katanin p60 subunit A-like 1) (p60 katanin-like 1) - Homo sapiens (Human)	HUMAN	1.35175			1.23176			1.13031
979	2.03	2.03	24.7024	P31937|3HIDH_HUMAN	3-hydroxyisobutyrate dehydrogenase, mitochondrial precursor (EC 1.1.1.31) (HIBADH) - Homo sapiens (Human)	HUMAN
980	2.03	2.03	27.8431	P25788|PSA3_HUMAN	Proteasome subunit alpha type 3 (EC 3.4.25.1) (Proteasome component C8) (Macropain subunit C8) (Multicatalytic endopeptidase complex subunit C8) - Homo sapiens (Human)	HUMAN	0.918201	0.678664	2.14944	0.808867	0.513078	3.18278	2.49144	0.129707	4.05657
981	2.03	2.03	12.3348	Q13907|IDI1_HUMAN	Isopentenyl-diphosphate Delta-isomerase 1 (EC 5.3.3.2) (IPP isomerase 1) (Isopentenyl pyrophosphate isomerase 1) (IPPI1) - Homo sapiens (Human)	HUMAN	1.22989	0.0696843	1.33502	1.88047			1.54862	0.147865	2.26429
982	2.03	2.03	44.4444	P18859|ATP5J_HUMAN	ATP synthase coupling factor 6, mitochondrial precursor (EC 3.6.3.14) (ATPase subunit F6) - Homo sapiens (Human)	HUMAN
983	2.02	5.45	15.8756	Q96HN2|SAHH3_HUMAN	Putative adenosylhomocysteinase 3 (EC 3.3.1.1) (S-adenosyl-L-homocysteine hydrolase 3) (AdoHcyase 3) - Homo sapiens (Human)	HUMAN	1.11404			1.01944			0.905287
983	0.02	5.41	13.3962	O43865|SAHH2_HUMAN	Putative adenosylhomocysteinase 2 (EC 3.3.1.1) (S-adenosyl-L-homocysteine hydrolase 2) (AdoHcyase 2) (S-adenosylhomocysteine hydrolase-like 1) (DC-expressed AHCY-like molecule) - Homo sapiens (Human)	HUMAN
984	2.02	5.06	19.8728	Q14651|PLSI_HUMAN	Plastin-1 (I-plastin) (Intestine-specific plastin) - Homo sapiens (Human)	HUMAN	0.777451	0.446881	14.9516	1.15389	0.635727	16.8414	1.04723	0.890089	28.8528
985	2.02	2.12	40.2299	P35270|SPRE_HUMAN	Sepiapterin reductase (EC 1.1.1.153) (SPR) - Homo sapiens (Human)	HUMAN	0.674219			0.832334			0.423343
986	2.02	2.1	9.31414	P17301|ITA2_HUMAN	Integrin alpha-2 precursor (Platelet membrane glycoprotein Ia) (GPIa) (Collagen receptor) (VLA-2 alpha chain) (CD49b antigen) - Homo sapiens (Human)	HUMAN	1.12757			1.19152
987	2.02	2.04	20.0837	Q12996|CSTF3_HUMAN	Cleavage stimulation factor 77 kDa subunit (CSTF 77 kDa subunit) (CF-1 77 kDa subunit) (CstF-77) - Homo sapiens (Human)	HUMAN	0.755445			0.598479			1.13092
988	2.02	2.04	27.0106	P28288|ABCD3_HUMAN	ATP-binding cassette sub-family D member 3 (70 kDa peroxisomal membrane protein) (PMP70) - Homo sapiens (Human)	HUMAN	0.999234						1.57408
989	2.02	2.04	12.1521	O95486|SC24A_HUMAN	Protein transport protein Sec24A (SEC24-related protein A) (Fragment) - Homo sapiens (Human)	HUMAN
990	2.02	2.04	54.7619	P62318|SMD3_HUMAN	Small nuclear ribonucleoprotein Sm D3 (snRNP core protein D3) (Sm-D3) - Homo sapiens (Human)	HUMAN	1.0078			0.86675			0.985711
991	2.02	2.03	17.9618	Q16666|IF16_HUMAN	Gamma-interferon-inducible protein Ifi-16 (Interferon-inducible myeloid differentiation transcriptional activator) (IFI 16) - Homo sapiens (Human)	HUMAN
992	2.02	2.03	18.7845	Q00325|MPCP_HUMAN	Phosphate carrier protein, mitochondrial precursor (PTP) (Solute carrier family 25 member 3) - Homo sapiens (Human)	HUMAN
993	2.02	2.03	16.9951	Q9Y305|ACOT9_HUMAN	Acyl-coenzyme A thioesterase 9 (EC 3.1.2.-) (Acyl-CoA thioesterase 9) (Acyl-CoA thioester hydrolase 9) - Homo sapiens (Human)	HUMAN	1.11273			1.09058			1.02141
994	2.02	2.02	11.8337	Q86XP3|DDX42_HUMAN	ATP-dependent RNA helicase DDX42 (EC 3.6.1.-) (DEAD box protein 42) (Splicing factor 3B-associated 125 kDa protein) (SF3b125) (RNA helicase-related protein) (RNAHP) (RNA helicase-like protein) (RHELP) (SF3b DEAD-box protein) - Homo sapiens (Human)	HUMAN
995	2.02	2.02	14.4128	P52594|NUPL_HUMAN	Nucleoporin-like protein RIP (HIV-1 Rev-binding protein) (Rev-interacting protein) (Rev/Rex activation domain-binding protein) - Homo sapiens (Human)	HUMAN
996	2.02	2.02	14.941	Q06481|APLP2_HUMAN	Amyloid-like protein 2 precursor (Amyloid protein homolog) (APPH) (CDEI box-binding protein) (CDEBP) - Homo sapiens (Human)	HUMAN
997	2.02	2.02	11.6564	Q13492|PICAL_HUMAN	Phosphatidylinositol-binding clathrin assembly protein (Clathrin assembly lymphoid myeloid leukemia protein) - Homo sapiens (Human)	HUMAN				0.724461			1.48925
998	2.02	2.02	13.4454	P61619|S61A1_HUMAN	Protein transport protein Sec61 subunit alpha isoform 1 (Sec61 alpha-1) - Homo sapiens (Human)	HUMAN	0.89333			1.17422			1.1223
999	2.02	2.02	18.3206	O75494|FUSIP_HUMAN	FUS-interacting serine-arginine-rich protein 1 (TLS-associated protein with Ser-Arg repeats) (TLS-associated protein with SR repeats) (TASR) (TLS-associated serine-arginine protein) (TLS-associated SR protein) (40 kDa SR-repressor protein) (SRrp40) (Splicing factor SRp38) - Homo sapiens (Human)	HUMAN	0.976978			1.2419	0.695684	202.983	0.875082
1000	2.01	6.38	39.7213	P30613|KPYR_HUMAN	Pyruvate kinase isozymes R/L (EC 2.7.1.40) (R-type/L-type pyruvate kinase) (Red cell/liver pyruvate kinase) (Pyruvate kinase 1) - Homo sapiens (Human)	HUMAN
1001	2.01	6.04	31.8735	P38919|IF4A3_HUMAN	Eukaryotic initiation factor 4A-III (EC 3.6.1.-) (Eukaryotic translation initiation factor 4A isoform 3) (ATP-dependent RNA helicase eIF4A-3) (ATP-dependent RNA helicase DDX48) (DEAD box protein 48) (Eukaryotic initiation factor 4A-like NUK-34) (Nuclear matrix protein 265) (hNMP 265) - Homo sapiens (Human)	HUMAN	0.939642			0.919914			0.813314
1002	2.01	2.74	9.38086	P26006|ITA3_HUMAN	Integrin alpha-3 precursor (Galactoprotein B3) (GAPB3) (VLA-3 alpha chain) (FRP-2) (CD49c antigen) [Contains: Integrin alpha-3 heavy chain; Integrin alpha-3 light chain] - Homo sapiens (Human)	HUMAN	1.05895	0.596061	2.6877	0.953832	0.750504	4.27671	1.05974	0.87227	37.5291
1003	2.01	2.15	25.2525	P25325|THTM_HUMAN	3-mercaptopyruvate sulfurtransferase (EC 2.8.1.2) (MST) - Homo sapiens (Human)	HUMAN	1.05369	0.892779	49.8035	1.23611	0.213003	2.55058	1.0482	0.862635	15.3196
1004	2.01	2.11	14.5283	Q9NPQ8|RIC8A_HUMAN	Synembryn-A (Protein Ric-8A) - Homo sapiens (Human)	HUMAN							0.851445
1005	2.01	2.1	9.49464	Q13049|TRI32_HUMAN	Tripartite motif-containing protein 32 (EC 6.3.2.-) (Zinc finger protein HT2A) (72 kDa Tat-interacting protein) - Homo sapiens (Human)	HUMAN
1006	2.01	2.09	14.6101	O60271|JIP4_HUMAN	C-jun-amino-terminal kinase-interacting protein 4 (JNK-interacting protein 4) (JIP-4) (JNK-associated leucine-zipper protein) (JLP) (Sperm-associated antigen 9) (Mitogen-activated protein kinase 8-interacting protein 4) (Human lung cancer protein 6) (HLC-6) (Proliferation-inducing protein 6) (Sperm-specific protein) (Sperm surface protein) (Protein highly expressed in testis) (PHET) (Sunday drive…	HUMAN	0.792061			1.08584			1.11443
1007	2.01	2.08	13.9073	P30838|AL3A1_HUMAN	Aldehyde dehydrogenase, dimeric NADP-preferring (EC 1.2.1.5) (ALDH class 3) (ALDHIII) - Homo sapiens (Human)	HUMAN
1008	2.01	2.07	16.5354	P10644|KAP0_HUMAN	cAMP-dependent protein kinase type I-alpha regulatory subunit (Tissue-specific extinguisher 1) (TSE1) - Homo sapiens (Human)	HUMAN	1.47001			1.92532			1.37844
1009	2.01	2.06	13.9461	O60216|RAD21_HUMAN	Double-strand-break repair protein rad21 homolog (hHR21) (Nuclear matrix protein 1) (NXP-1) (SCC1 homolog) - Homo sapiens (Human)	HUMAN
1010	2.01	2.06	12.945	Q99439|CNN2_HUMAN	Calponin-2 (Calponin H2, smooth muscle) (Neutral calponin) - Homo sapiens (Human)	HUMAN	1.20739			0.943271			0.934963
1011	2.01	2.05	21.4464	Q96I25|SPF45_HUMAN	Splicing factor 45 (45 kDa-splicing factor) (RNA-binding motif protein 17) - Homo sapiens (Human)	HUMAN	1.33665			1.23629			0.921717
1012	2.01	2.03	12.5942	Q6P3W7|SCYL2_HUMAN	SCY1-like protein 2 (Coated vesicle-associated kinase of 104 kDa) - Homo sapiens (Human)	HUMAN	1.06302			0.959155			1.01048
1013	2.01	2.03	7.72693	P47989|XDH_HUMAN	Xanthine dehydrogenase/oxidase [Includes: Xanthine dehydrogenase (EC 1.17.1.4) (XD); Xanthine oxidase (EC 1.17.3.2) (XO) (Xanthine oxidoreductase)] - Homo sapiens (Human)	HUMAN
1014	2.01	2.03	22.2222	P61011|SRP54_HUMAN	Signal recognition particle 54 kDa protein (SRP54) - Homo sapiens (Human)	HUMAN	1.17278			1.52789			1.25672	0.124484	1.77725
1015	2.01	2.03	6.53595	Q15436|SC23A_HUMAN	Protein transport protein Sec23A (SEC23-related protein A) - Homo sapiens (Human)	HUMAN
1015	0	2	8.3442	Q15437|SC23B_HUMAN	Protein transport protein Sec23B (SEC23-related protein B) - Homo sapiens (Human)	HUMAN
1016	2.01	2.03	32.5103	Q9BVC6|TM109_HUMAN	Transmembrane protein 109 precursor (Mitsugumin-23) (Mg23) - Homo sapiens (Human)	HUMAN	0.665378	0.303966	14.56	0.770499	0.287529	4.98755	0.494733	0.166796	10.9996
1017	2.01	2.02	11.6077	Q9Y4K1|AIM1_HUMAN	Absent in melanoma 1 protein - Homo sapiens (Human)	HUMAN	0.886386			0.911572			0.681858
1018	2.01	2.02	17.4002	O95782|AP2A1_HUMAN	AP-2 complex subunit alpha-1 (Adapter-related protein complex 2 alpha-1 subunit) (Alpha-adaptin A) (Adaptor protein complex AP-2 alpha-1 subunit) (Clathrin assembly protein complex 2 alpha-A large chain) (100 kDa coated vesicle protein A) (Plasma membrane adaptor HA2/AP2 adaptin alpha A subunit) - Homo sapiens (Human)	HUMAN	1.14161	0.500904	2.01305	0.930058	0.773763	2.58541	0.987747	0.890399	1.40522
1018	0	2.02	5.96379	O94973|AP2A2_HUMAN	AP-2 complex subunit alpha-2 (Adapter-related protein complex 2 alpha-2 subunit) (Alpha-adaptin C) (Adaptor protein complex AP-2 alpha-2 subunit) (Clathrin assembly protein complex 2 alpha-C large chain) (100 kDa coated vesicle protein C) (Plasma membrane adaptor HA2/AP2 adaptin alpha C subunit) (Huntingtin-interacting protein HYPJ) - Homo sapiens (Human)	HUMAN
1019	2.01	2.02	22.7882	Q9BV79|MECR_HUMAN	Trans-2-enoyl-CoA reductase, mitochondrial precursor (EC 1.3.1.38) (HsNrbf-1) (NRBF-1) - Homo sapiens (Human)	HUMAN
1020	2.01	2.02	9.17431	Q7L5N1|CSN6_HUMAN	COP9 signalosome complex subunit 6 (Signalosome subunit 6) (SGN6) (JAB1-containing signalosome subunit 6) (Vpr-interacting protein) (hVIP) (MOV34 homolog) - Homo sapiens (Human)	HUMAN	0.884927			1.04314			0.58474
1021	2.01	2.01	19.823	Q8IZL8|PELP1_HUMAN	Proline-, glutamic acid- and leucine-rich protein 1 (Modulator of nongenomic activity of estrogen receptor) (Transcription factor HMX3) - Homo sapiens (Human)	HUMAN
1022	2.01	2.01	22.1416	Q16630|CPSF6_HUMAN	Cleavage and polyadenylation specificity factor 6 (Cleavage and polyadenylation specificity factor 68 kDa subunit) (CPSF 68 kDa subunit) (Pre-mRNA cleavage factor Im 68 kDa subunit) (Protein HPBRII-4/7) - Homo sapiens (Human)	HUMAN	0.70129			0.740867			0.870891
1023	2.01	2.01	23.6707	Q5JTV8|TOIP1_HUMAN	Torsin-1A-interacting protein 1 - Homo sapiens (Human)	HUMAN
1024	2.01	2.01	16.7849	Q9BXW7|CECR5_HUMAN	Cat eye syndrome critical region protein 5 precursor - Homo sapiens (Human)	HUMAN	1.08991			0.83239			0.807933
1025	2.01	2.01	12.476	Q08209|PP2BA_HUMAN	Serine/threonine-protein phosphatase 2B catalytic subunit alpha isoform (EC 3.1.3.16) (Calmodulin-dependent calcineurin A subunit alpha isoform) (CAM-PRP catalytic subunit) - Homo sapiens (Human)	HUMAN	1.0599	0.510166	1.37033	1.07058	0.733532	2.11828	1.10443	0.333643	1.40239
1026	2.01	2.01	26.6484	P53990|K0174_HUMAN	Uncharacterized protein KIAA0174 (Putative MAPK-activating protein PM28) - Homo sapiens (Human)	HUMAN	0.66187			0.912327	0.712182	11.0298	0.769877	0.0936919	1.63657
1027	2.01	2.01	16.129	Q16831|UPP1_HUMAN	Uridine phosphorylase 1 (EC 2.4.2.3) (UrdPase 1) (UPase 1) - Homo sapiens (Human)	HUMAN	1.25081			0.860113			0.802242
1028	2.01	2.01	11.8012	Q9UI12|VATH_HUMAN	Vacuolar ATP synthase subunit H (EC 3.6.3.14) (V-ATPase subunit H) (Vacuolar proton pump subunit H) (V-ATPase 50/57 kDa subunits) (Vacuolar proton pump subunit SFD) (VMA13) (Nef-binding protein 1) (NBP1) - Homo sapiens (Human)	HUMAN
1029	2.01	2.01	18.3267	Q8WY22|BRI3B_HUMAN	BRI3-binding protein (I3-binding protein) (Cervical cancer 1 proto-oncogene-binding protein KG19) (HCCR-1) - Homo sapiens (Human)	HUMAN
1030	2.01	2.01	25.5605	P27144|KAD4_HUMAN	Adenylate kinase isoenzyme 4, mitochondrial (EC 2.7.4.3) (Adenylate kinase 3-like 1) (ATP-AMP transphosphorylase) - Homo sapiens (Human)	HUMAN	0.81748			0.59941			0.897043
1031	2.01	2.01	10.5072	P28062|PSB8_HUMAN	Proteasome subunit beta type 8 precursor (EC 3.4.25.1) (Proteasome component C13) (Macropain subunit C13) (Multicatalytic endopeptidase complex subunit C13) - Homo sapiens (Human)	HUMAN
1032	2.01	2.01	23.5714	P35080|PROF2_HUMAN	Profilin-2 (Profilin II) - Homo sapiens (Human)	HUMAN
1033	2.01	2.01	33.7209	Q9H3K6|BOLA2_HUMAN	BolA-like protein 2 - Homo sapiens (Human)	HUMAN	1.00726			0.876871			0.888185
1034	2	5.53	16	Q09028|RBBP4_HUMAN	Histone-binding protein RBBP4 (Retinoblastoma-binding protein 4) (RBBP-4) (Retinoblastoma-binding protein p48) (Chromatin assembly factor 1 subunit C) (CAF-1 subunit C) (Chromatin assembly factor I p48 subunit) (CAF-I 48 kDa subunit) (CAF-I p48) (Nucleosome remodeling factor subunit RBAP48) - Homo sapiens (Human)	HUMAN	0.788326			0.879724			0.609279
1035	2	3.78	11.8313	Q15029|U5S1_HUMAN	116 kDa U5 small nuclear ribonucleoprotein component (U5 snRNP-specific protein, 116 kDa) (U5-116 kDa) (Elongation factor Tu GTP-binding domain protein 2) (hSNU114) - Homo sapiens (Human)	HUMAN
1036	2	3.02	30.622	P26583|HMGB2_HUMAN	High mobility group protein B2 (High mobility group protein 2) (HMG-2) - Homo sapiens (Human)	HUMAN	0.643166	0.0322108	1.44845	0.518909	0.0129984	1.38405	0.476219	0.0216387	1.70807
1037	2	2.87	21.7877	O00762|UBE2C_HUMAN	Ubiquitin-conjugating enzyme E2 C (EC 6.3.2.19) (Ubiquitin-protein ligase C) (Ubiquitin carrier protein C) (UbcH10) - Homo sapiens (Human)	HUMAN	0.709727			0.927241			0.79569
1038	2	2.87	20.5	P61086|UBC1_HUMAN	Ubiquitin-conjugating enzyme E2-25 kDa (EC 6.3.2.19) (Ubiquitin-protein ligase) (Ubiquitin carrier protein) (E2(25K)) (Huntingtin-interacting protein 2) (HIP-2) - Homo sapiens (Human)	HUMAN	0.952344	0.685765	1.56651	1.11813	0.287788	1.39772	0.965041	0.573562	1.25817
1039	2	2.44	27.381	Q71UM5|RS27L_HUMAN	40S ribosomal protein S27-like protein - Homo sapiens (Human)	HUMAN	0.854676			0.920445			0.990483
1040	2	2.43	12.3894	Q7Z2K6|K1815_HUMAN	Probable peptidase KIAA1815 (EC 3.4.-.-) - Homo sapiens (Human)	HUMAN
1041	2	2.3	4.91228	O95302|FKBP9_HUMAN	FK506-binding protein 9 precursor (EC 5.2.1.8) (Peptidyl-prolyl cis-trans isomerase) (PPIase) (Rotamase) - Homo sapiens (Human)	HUMAN
1042	2	2.18	20	P62873|GBB1_HUMAN	Guanine nucleotide-binding protein G(I)/G(S)/G(T) subunit beta 1 (Transducin beta chain 1) - Homo sapiens (Human)	HUMAN
1042	0	2.02	6.76471	P62879|GBB2_HUMAN	Guanine nucleotide-binding protein G(I)/G(S)/G(T) subunit beta 2 (Transducin beta chain 2) (G protein beta 2 subunit) - Homo sapiens (Human)	HUMAN
1042	0	2	13.2353	Q9HAV0|GBB4_HUMAN	Guanine nucleotide-binding protein subunit beta 4 (Transducin beta chain 4) - Homo sapiens (Human)	HUMAN
1043	2	2.13	7.40741	Q9NYB9|ABI2_HUMAN	Abl interactor 2 (Abelson interactor 2) (Abi-2) (Abl-binding protein 3) (AblBP3) (Arg-binding protein 1) (ArgBP1) - Homo sapiens (Human)	HUMAN	0.968275			0.976227			1.34913
1044	2	2.1	9.68361	Q68E01|INT3_HUMAN	Integrator complex subunit 3 (Int3) - Homo sapiens (Human)	HUMAN
1045	2	2.09	11.1111	Q13217|DNJC3_HUMAN	DnaJ homolog subfamily C member 3 (Interferon-induced, double-stranded RNA-activated protein kinase inhibitor) (Protein kinase inhibitor p58) (Protein kinase inhibitor of 58 kDa) - Homo sapiens (Human)	HUMAN	0.818383			0.771538			0.78946
1046	2	2.09	11.3244	O00505|IMA3_HUMAN	Importin alpha-3 subunit (Karyopherin alpha-3 subunit) (SRP1-gamma) - Homo sapiens (Human)	HUMAN
1047	2	2.07	10.9948	P17480|UBF1_HUMAN	Nucleolar transcription factor 1 (Upstream-binding factor 1) (UBF-1) (Autoantigen NOR-90) - Homo sapiens (Human)	HUMAN
1048	2	2.07	14.4509	Q9UBE0|SAE1_HUMAN	SUMO-activating enzyme subunit 1 (Ubiquitin-like 1-activating enzyme E1A) - Homo sapiens (Human)	HUMAN
1049	2	2.06	22.9167	Q9Y3B7|RM11_HUMAN	39S ribosomal protein L11, mitochondrial precursor (L11mt) (MRP-L11) - Homo sapiens (Human)	HUMAN
1050	2	2.05	10.2924	Q86Y56|HEAT2_HUMAN	HEAT repeat-containing protein 2 - Homo sapiens (Human)	HUMAN	1.43044			1.07527			1.00023
1051	2	2.05	11.0169	P08754|GNAI3_HUMAN	Guanine nucleotide-binding protein G(k) subunit alpha (G(i) alpha-3) - Homo sapiens (Human)	HUMAN
1052	2	2.05	28.8136	P58546|MTPN_HUMAN	Myotrophin (Protein V-1) - Homo sapiens (Human)	HUMAN
1053	2	2.05	24.6914	Q15843|NEDD8_HUMAN	NEDD8 precursor (Ubiquitin-like protein Nedd8) (Neddylin) - Homo sapiens (Human)	HUMAN	1.05996	0.141082	1.18142	1.36222	0.0222987	1.22387	1.18029	0.014966	1.09226
1054	2	2.04	13.1604	Q96P70|IPO9_HUMAN	Importin-9 (Imp9) (Ran-binding protein 9) (RanbP9) - Homo sapiens (Human)	HUMAN
1055	2	2.04	25.5172	O00625|PIR_HUMAN	Pirin - Homo sapiens (Human)	HUMAN
1056	2	2.03	12.2449	P49756|RBM25_HUMAN	Probable RNA-binding protein 25 (RNA-binding motif protein 25) (RNA-binding region-containing protein 7) (Protein S164) - Homo sapiens (Human)	HUMAN	0.848983			0.750215			0.98434
1057	2	2.03	10.7826	Q3LXA3|DAK_HUMAN	Dihydroxyacetone kinase (EC 2.7.1.29) (Glycerone kinase) (DHA kinase) - Homo sapiens (Human)	HUMAN
1058	2	2.03	15.8311	P49354|PFTA_HUMAN	Protein farnesyltransferase/geranylgeranyltransferase type I alpha subunit (EC 2.5.1.58) (EC 2.5.1.59) (CAAX farnesyltransferase alpha subunit) (Ras proteins prenyltransferase alpha) (FTase-alpha) (Type I protein geranyl-geranyltransferase alpha subunit) (GGTase-I-alpha) - Homo sapiens (Human)	HUMAN
1059	2	2.03	11.6236	O95394|AGM1_HUMAN	Phosphoacetylglucosamine mutase (EC 5.4.2.3) (PAGM) (Acetylglucosamine phosphomutase) (N-acetylglucosamine-phosphate mutase) (Phosphoglucomutase 3) - Homo sapiens (Human)	HUMAN	0.813594			1.07767			1.12996
1060	2	2.03	11.1465	Q16836|HCDH_HUMAN	Hydroxyacyl-coenzyme A dehydrogenase, mitochondrial precursor (EC 1.1.1.35) (Short chain 3-hydroxyacyl-CoA dehydrogenase) (HCDH) (Medium and short chain L-3-hydroxyacyl-coenzyme A dehydrogenase) - Homo sapiens (Human)	HUMAN	0.685357	0.0413928	1.40699	0.678495	0.0211588	1.27981	0.631209	0.0409153	1.51176
1061	2	2.02	20.3024	Q9P2R7|SUCB1_HUMAN	Succinyl-CoA ligase [ADP-forming] beta-chain, mitochondrial precursor (EC 6.2.1.5) (Succinyl-CoA synthetase, betaA chain) (SCS-betaA) (ATP-specific succinyl-CoA synthetase subunit beta) (Renal carcinoma antigen NY-REN-39) - Homo sapiens (Human)	HUMAN	0.613122			0.588851			0.451435
1062	2	2.02	11.4341	O95197|RTN3_HUMAN	Reticulon-3 (Neuroendocrine-specific protein-like 2) (NSP-like protein II) (NSPLII) - Homo sapiens (Human)	HUMAN	0.94026	0.754899	2.09879	0.706272	0.258309	2.60359	0.84715	0.542788	2.66913
1063	2	2.02	5.61331	O43592|XPOT_HUMAN	Exportin-T (tRNA exportin) (Exportin(tRNA)) - Homo sapiens (Human)	HUMAN
1064	2	2.02	10.6101	Q8TCT9|HM13_HUMAN	Minor histocompatibility antigen H13 (EC 3.4.23.-) (Signal peptide peptidase) (Presenilin-like protein 3) (hIMP1 protein) - Homo sapiens (Human)	HUMAN	1.06536			1.29508			1.28018
1065	2	2.02	13.089	O75340|PDCD6_HUMAN	Programmed cell death protein 6 (Probable calcium-binding protein ALG-2) - Homo sapiens (Human)	HUMAN	1.04318	0.826203	6.81027	0.813959	0.146728	1.84729	1.11082	0.0163614	1.03492
1066	2	2.01	14.1234	P27694|RFA1_HUMAN	Replication protein A 70 kDa DNA-binding subunit (RP-A) (RF-A) (Replication factor-A protein 1) (Single-stranded DNA-binding protein) (p70) - Homo sapiens (Human)	HUMAN	0.749769			0.823959			0.714314
1067	2	2.01	12.7451	Q93052|LPP_HUMAN	Lipoma-preferred partner (LIM domain-containing preferred translocation partner in lipoma) - Homo sapiens (Human)	HUMAN	0.947143			0.92872			0.868455
1068	2	2.01	15.9905	Q7L1Q6|BZW1_HUMAN	Basic leucine zipper and W2 domain-containing protein 1 (Protein Orf) - Homo sapiens (Human)	HUMAN	0.930873	0.418592	1.35663	0.951131	0.286559	1.16152	0.988087	0.926123	1.63601
1069	2	2.01	19.0476	Q16543|CDC37_HUMAN	Hsp90 co-chaperone Cdc37 (Hsp90 chaperone protein kinase-targeting subunit) (p50Cdc37) - Homo sapiens (Human)	HUMAN	0.922873			0.866356			1.32974
1070	2	2.01	18.8329	Q9H7Z7|PGES2_HUMAN	Prostaglandin E synthase 2 (EC 5.3.99.3) (Microsomal prostaglandin E synthase 2) (mPGES-2) [Contains: Prostaglandin E synthase 2 truncated form] - Homo sapiens (Human)	HUMAN
1071	2	2.01	24.9097	Q15404|RSU1_HUMAN	Ras suppressor protein 1 (Rsu-1) (RSP-1) - Homo sapiens (Human)	HUMAN
1072	2	2.01	11.3208	O75475|PSIP1_HUMAN	PC4 and SFRS1-interacting protein (Lens epithelium-derived growth factor) (Transcriptional coactivator p75/p52) (Dense fine speckles 70 kDa protein) (DFS 70) (CLL-associated antigen KW-7) - Homo sapiens (Human)	HUMAN	1.70686			1.74793	0.372429	109.912	2.13567	0.232806	40.1133
1073	2	2.01	28.0335	Q9UL46|PSME2_HUMAN	Proteasome activator complex subunit 2 (Proteasome activator 28-subunit beta) (PA28beta) (PA28b) (Activator of multicatalytic protease subunit 2) (11S regulator complex subunit beta) (REG-beta) - Homo sapiens (Human)	HUMAN
1074	2	2.01	12.6801	O14828|SCAM3_HUMAN	Secretory carrier-associated membrane protein 3 (Secretory carrier membrane protein 3) - Homo sapiens (Human)	HUMAN
1075	2	2.01	17.3913	Q13148|TADBP_HUMAN	TAR DNA-binding protein 43 (TDP-43) - Homo sapiens (Human)	HUMAN				2.44466			2.34245
1076	2	2.01	21.0526	O14684|PTGES_HUMAN	Prostaglandin E synthase (EC 5.3.99.3) (Microsomal glutathione S-transferase 1-like 1) (MGST1-L1) (p53-induced apoptosis protein 12) - Homo sapiens (Human)	HUMAN	0.971364			1.04206	0.924998	83.3367	0.260142	0.0551024	4.41308
1077	2	2.01	16.1435	O00233|PSMD9_HUMAN	26S proteasome non-ATPase regulatory subunit 9 (26S proteasome regulatory subunit p27) - Homo sapiens (Human)	HUMAN	0.799744			0.789158			1.28535
1078	2	2.01	13.1498	O75436|VP26A_HUMAN	Vacuolar protein sorting-associated protein 26A (Vesicle protein sorting 26A) (hVPS26) - Homo sapiens (Human)	HUMAN	0.863436			0.843458			0.726958
1079	2	2.01	12.8492	O60888|CUTA_HUMAN	Protein CutA precursor (Brain acetylcholinesterase putative membrane anchor) (Acetylcholinesterase-associated protein) - Homo sapiens (Human)	HUMAN	0.768067			1.15112			0.951702
1080	2	2	13.4036	P31040|DHSA_HUMAN	Succinate dehydrogenase [ubiquinone] flavoprotein subunit, mitochondrial precursor (EC 1.3.5.1) (Fp) (Flavoprotein subunit of complex II) - Homo sapiens (Human)	HUMAN	0.821172	0.426942	7.28562	0.80639			0.79939	0.328719	5.02866
1081	2	2	15.6391	Q96B97|SH3K1_HUMAN	SH3 domain-containing kinase-binding protein 1 (Cbl-interacting protein of 85 kDa) (Human Src-family kinase-binding protein 1) (HSB-1) (CD2-binding protein 3) (CD2BP3) - Homo sapiens (Human)	HUMAN	1.15479			1.05001			1.13273
1082	2	2	24.0793	Q3ZCQ8|TIM50_HUMAN	Import inner membrane translocase subunit TIM50, mitochondrial precursor - Homo sapiens (Human)	HUMAN
1083	2	2	26.4822	Q96S44|PRPK_HUMAN	TP53-regulating kinase (EC 2.7.11.1) (p53-related protein kinase) (Nori-2) - Homo sapiens (Human)	HUMAN
1084	2	2	24.1176	Q96IZ0|PAWR_HUMAN	PRKC apoptosis WT1 regulator protein (Prostate apoptosis response 4 protein) (Par-4) - Homo sapiens (Human)	HUMAN
1085	2	2	13.6095	Q01650|LAT1_HUMAN	Large neutral amino acids transporter small subunit 1 (L-type amino acid transporter 1) (4F2 light chain) (4F2 LC) (4F2LC) (CD98 light chain) (Integral membrane protein E16) (hLAT1) - Homo sapiens (Human)	HUMAN	1.6184	0.335802	35.2848	2.05626	0.242125	38.9376	0.665039	0.0516974	1.52472
1086	2	2	21.3992	Q9H1E3|NUCKS_HUMAN	Nuclear ubiquitous casein and cyclin-dependent kinases substrate (P1) - Homo sapiens (Human)	HUMAN	0.81321			0.854775			0.426291
1087	2	2	21.6524	Q12972|PP1R8_HUMAN	Nuclear inhibitor of protein phosphatase 1 (NIPP-1) (Protein phosphatase 1 regulatory inhibitor subunit 8) [Includes: Activator of RNA decay (EC 3.1.4.-) (ARD-1)] - Homo sapiens (Human)	HUMAN
1088	2	2	36.1582	P62633|CNBP_HUMAN	Cellular nucleic acid-binding protein (CNBP) (Zinc finger protein 9) - Homo sapiens (Human)	HUMAN
1089	2	2	22.4	P35659|DEK_HUMAN	Protein DEK - Homo sapiens (Human)	HUMAN	0.970012	0.923908	25.0578	1.22706	0.199784	2.32516	1.04627	0.707055	3.18876
1090	2	2	49.5413	Q9GZT3|SLIRP_HUMAN	SRA stem-loop-interacting RNA-binding protein, mitochondrial precursor - Homo sapiens (Human)	HUMAN	0.996305	0.972155	2.92872	0.995416	0.353814	1.03693	1.30688	0.0962704	1.67901
1091	2	2	16.208	Q7L5D6|CG020_HUMAN	UPF0363 protein C7orf20 - Homo sapiens (Human)	HUMAN	1.24857			0.833833			0.846436
1092	2	2	21.9931	Q15024|EXOS7_HUMAN	Exosome complex exonuclease RRP42 (EC 3.1.13.-) (Ribosomal RNA-processing protein 42) (Exosome component 7) (p8) - Homo sapiens (Human)	HUMAN				1.10374
1093	2	2	14.4112	Q07866|KLC1_HUMAN	Kinesin light chain 1 (KLC 1) - Homo sapiens (Human)	HUMAN	0.860043			0.991337			1.19485
1094	2	2	23.7288	P54920|SNAA_HUMAN	Alpha-soluble NSF attachment protein (SNAP-alpha) (N-ethylmaleimide-sensitive factor attachment protein, alpha) - Homo sapiens (Human)	HUMAN	0.773036			0.781923			0.595515
1095	2	2	16.5266	O00303|IF35_HUMAN	Eukaryotic translation initiation factor 3 subunit 5 (eIF-3 epsilon) (eIF3 p47 subunit) (eIF3f) - Homo sapiens (Human)	HUMAN	0.776226			0.647411			0.712806
1096	2	2	19.5402	Q9BZX2|UCK2_HUMAN	Uridine-cytidine kinase 2 (EC 2.7.1.48) (UCK 2) (Uridine monophosphokinase 2) (Cytidine monophosphokinase 2) - Homo sapiens (Human)	HUMAN
1097	2	2	10.6	P53985|MOT1_HUMAN	Monocarboxylate transporter 1 (MCT 1) (Solute carrier family 16 member 1) - Homo sapiens (Human)	HUMAN	1.0416			0.722069			0.772632
1098	2	2	21.2121	P35249|RFC4_HUMAN	Replication factor C subunit 4 (Replication factor C 37 kDa subunit) (RF-C 37 kDa subunit) (RFC37) (Activator 1 37 kDa subunit) (A1 37 kDa subunit) - Homo sapiens (Human)	HUMAN
1099	2	2	19.0323	P18827|SDC1_HUMAN	Syndecan-1 precursor (SYND1) (CD138 antigen) - Homo sapiens (Human)	HUMAN
1100	2	2	13.8614	Q9UBR2|CATZ_HUMAN	Cathepsin Z precursor (EC 3.4.22.-) (Cathepsin X) (Cathepsin P) - Homo sapiens (Human)	HUMAN	0.870576			1.12523			0.943357
1101	2	2	12.3967	Q9NX46|ARHL2_HUMAN	Poly(ADP-ribose) glycohydrolase ARH3 (EC 3.2.1.143) ([Protein ADP-ribosylarginine] hydrolase-like protein 2) (ADP-ribosylhydrolase 3) - Homo sapiens (Human)	HUMAN
1102	2	2	28.0156	Q9H6H4|REEP4_HUMAN	Receptor expression-enhancing protein 4 - Homo sapiens (Human)	HUMAN	1.09527	0.685934	8.58956	1.03283	0.89262	11.1345	1.12462	0.499053	4.42739
1103	2	2	18.0645	Q96KN1|FA84B_HUMAN	Protein FAM84B (Protein NSE2) (Breast cancer membrane protein 101) - Homo sapiens (Human)	HUMAN							1.14365
1104	2	2	8.52459	Q6NUM9|RETST_HUMAN	All-trans-retinol 13,14-reductase precursor (EC 1.3.99.23) (All-trans-13,14-dihydroretinol saturase) (RetSat) - Homo sapiens (Human)	HUMAN	0.676784			0.747681			0.716838
1105	2	2	23.8095	P82979|HCC1_HUMAN	Nuclear protein Hcc-1 (Proliferation-associated cytokine-inducible protein CIP29) (Cytokine-induced protein of 29 kDa) - Homo sapiens (Human)	HUMAN	0.859978			0.86612			1.12226
1106	2	2	14.8485	P50479|PDLI4_HUMAN	PDZ and LIM domain protein 4 (LIM protein RIL) (Reversion-induced LIM protein) - Homo sapiens (Human)	HUMAN				1.87667			1.2772
1107	2	2	19.403	P30042|ES1_HUMAN	ES1 protein homolog, mitochondrial precursor (Protein KNP-I) (Protein GT335) - Homo sapiens (Human)	HUMAN	0.713591			0.800968			0.630507
1108	2	2	8.92193	P10155|RO60_HUMAN	60 kDa SS-A/Ro ribonucleoprotein (60 kDa Ro protein) (60 kDa ribonucleoprotein Ro) (RoRNP) (Ro 60 kDa autoantigen) (TROVE domain family member 2) (Sjoegren syndrome type A antigen) (SS-A) (Sjoegren syndrome antigen A2) - Homo sapiens (Human)	HUMAN	0.824383	0.263324	2.93613	0.963078	0.484901	1.57753	0.864453	0.58198	11.038
1109	2	2	4.93066	O95834|EMAL2_HUMAN	Echinoderm microtubule-associated protein-like 2 (EMAP-2) (HuEMAP-2) - Homo sapiens (Human)	HUMAN
1110	2	2	13.9818	O15127|SCAM2_HUMAN	Secretory carrier-associated membrane protein 2 (Secretory carrier membrane protein 2) - Homo sapiens (Human)	HUMAN	1.29379			1.81037			1.89664
1111	2	2	21.1429	Q9NX55|HYPK_HUMAN	Huntingtin-interacting protein HYPK (Huntingtin yeast partner K) - Homo sapiens (Human)	HUMAN	1.04407			0.947563			0.678522
1112	2	2	59.375	Q9NP97|DLRB1_HUMAN	Dynein light chain roadblock-type 1 (Dynein light chain 2A, cytoplasmic) (Dynein-associated protein Km23) (Bithoraxoid-like protein) (BLP) - Homo sapiens (Human)	HUMAN	1.15288	0.274322	2.2956	1.24285	0.298496	4.05237	1.13749	0.594557	9.14184
1112	0	2	17.7083	Q8TF09|DLRB2_HUMAN	Dynein light chain roadblock-type 2 (Dynein light chain 2B, cytoplasmic) - Homo sapiens (Human)	HUMAN
1113	2	2	19.4805	Q99471|PFD5_HUMAN	Prefoldin subunit 5 (C-myc-binding protein Mm-1) (Myc modulator 1) - Homo sapiens (Human)	HUMAN	1.04669			1.07074			0.793036
1114	2	2	12.1495	Q13630|FCL_HUMAN	GDP-L-fucose synthetase (EC 1.1.1.271) (Protein FX) (Red cell NADP(H)-binding protein) (GDP-4-keto-6-deoxy-D-mannose-3,5-epimerase-4-reductase) - Homo sapiens (Human)	HUMAN	0.960323			1.10036			0.652397
1115	2	2	10.989	P55039|DRG2_HUMAN	Developmentally-regulated GTP-binding protein 2 (DRG 2) - Homo sapiens (Human)	HUMAN	0.684821			0.747073			0.903346
1116	2	2	16.0839	P43307|SSRA_HUMAN	Translocon-associated protein subunit alpha precursor (TRAP-alpha) (Signal sequence receptor subunit alpha) (SSR-alpha) - Homo sapiens (Human)	HUMAN
1117	2	2	16.4894	O75223|CG024_HUMAN	Uncharacterized protein C7orf24 - Homo sapiens (Human)	HUMAN	0.825487			0.925161			0.873034
1118	2	2	35.7895	Q9Y5L4|TIM13_HUMAN	Mitochondrial import inner membrane translocase subunit Tim13 - Homo sapiens (Human)	HUMAN
1119	2	2	12.6027	Q9Y371|SHLB1_HUMAN	SH3 domain GRB2-like protein B1 (EC 2.3.1.-) (Endophilin-B1) (Bax-interacting factor 1) (Bif-1) - Homo sapiens (Human)	HUMAN
1120	2	2	13.2743	Q9Y2Q3|GSTK1_HUMAN	Glutathione S-transferase kappa 1 (EC 2.5.1.18) (GST 13-13) (Glutathione S-transferase subunit 13) (GST class-kappa) (GSTK1-1) (hGSTK1) - Homo sapiens (Human)	HUMAN	0.728714			0.650222			0.558896
1121	2	2	19.0476	Q9NRV9|HEBP1_HUMAN	Heme-binding protein 1 (p22HBP) - Homo sapiens (Human)	HUMAN
1122	2	2	11.165	Q9BTE6|AASD1_HUMAN	Alanyl-tRNA synthetase domain-containing protein 1 - Homo sapiens (Human)	HUMAN	1.04124			1.27027			0.674023
1123	2	2	13.1034	Q969X5|ERGI1_HUMAN	Endoplasmic reticulum-Golgi intermediate compartment protein 1 (ER-Golgi intermediate compartment 32 kDa protein) (ERGIC-32) - Homo sapiens (Human)	HUMAN	1.21253			1.17201			1.13185
1124	2	2	7.66046	Q92599|SEPT8_HUMAN	Septin-8 - Homo sapiens (Human)	HUMAN
1125	2	2	7.72727	Q13501|SQSTM_HUMAN	Sequestosome-1 (Phosphotyrosine-independent ligand for the Lck SH2 domain of 62 kDa) (Ubiquitin-binding protein p62) (EBI3-associated protein of 60 kDa) (p60) (EBIAP) - Homo sapiens (Human)	HUMAN
1126	2	2	12.3077	Q13347|IF32_HUMAN	Eukaryotic translation initiation factor 3 subunit 2 (eIF-3 beta) (eIF3 p36) (eIF3i) (TGF-beta receptor-interacting protein 1) (TRIP-1) - Homo sapiens (Human)	HUMAN	1.25658	0.157528	1.55954	0.960863	0.772563	1.68221	1.26385	0.175335	1.52438
1127	2	2	39.604	P63165|SUMO1_HUMAN	Small ubiquitin-related modifier 1 precursor (SUMO-1) (Sentrin) (Ubiquitin-like protein SMT3C) (SMT3 homolog 3) (Ubiquitin-homology domain protein PIC1) (Ubiquitin-like protein UBL1) (GAP-modifying protein 1) (GMP1) - Homo sapiens (Human)	HUMAN
1128	2	2	47.4576	P62861|RS30_HUMAN	40S ribosomal protein S30 - Homo sapiens (Human)	HUMAN
1129	2	2	17.6768	O95379|TFIP8_HUMAN	Tumor necrosis factor, alpha-induced protein 8 (Head and neck tumor and metastasis-related protein) (TNF-induced protein GG2-1) (SCC-S2) (NF-kappa B-inducible DED-containing protein) (NDED) (MDC-3.13) - Homo sapiens (Human)	HUMAN	0.865012	0.0781549	1.25526	0.881707	0.567442	7.24491	1.27454	0.689122	330.99
1130	2	2	36.8932	O75964|ATP5L_HUMAN	ATP synthase subunit g, mitochondrial (EC 3.6.3.14) (ATPase subunit g) - Homo sapiens (Human)	HUMAN
1130	0	2	13	Q7Z4Y8|AT5L2_HUMAN	ATP synthase subunit g 2, mitochondrial (EC 3.6.3.14) (ATPase subunit g 2) - Homo sapiens (Human)	HUMAN
1131	2	2	24.1379	O43598|RCL_HUMAN	c-Myc-responsive protein Rcl - Homo sapiens (Human)	HUMAN
1132	2	2	6.40668	O00767|ACOD_HUMAN	Acyl-CoA desaturase (EC 1.14.19.1) (Stearoyl-CoA desaturase) (Fatty acid desaturase) (Delta(9)-desaturase) - Homo sapiens (Human)	HUMAN							8.01893
1133	2	2	31.5789	Q9Y333|LSM2_HUMAN	U6 snRNA-associated Sm-like protein LSm2 (snRNP core Sm-like protein Sm-x5) (Small nuclear ribonuclear protein D homolog) (Protein G7b) - Homo sapiens (Human)	HUMAN	1.15327	0.454023	1.69707	0.891067	0.722597	3.37166	0.744708	0.350604	9.97405
1134	2	2	13.2075	Q9GZP8|IMUP_HUMAN	Immortalization-up-regulated protein (Hepatocyte growth factor activator inhibitor type 2-related small protein) (HAI-2-related small protein) (H2RSP) - Homo sapiens (Human)	HUMAN
1135	2	2	11.7073	Q96AB3|ISOC2_HUMAN	Isochorismatase domain-containing protein 2, mitochondrial precursor - Homo sapiens (Human)	HUMAN
1136	2	2	24.5098	Q16890|TPD53_HUMAN	Tumor protein D53 (hD53) (Tumor protein D52-like 1) - Homo sapiens (Human)	HUMAN
1137	2	2	19.708	P52758|UK114_HUMAN	Ribonuclease UK114 (EC 3.1.-.-) (14.5 kDa translational inhibitor protein) (p14.5) (UK114 antigen homolog) - Homo sapiens (Human)	HUMAN
1138	2	2	15.0259	P17900|SAP3_HUMAN	Ganglioside GM2 activator precursor (GM2-AP) (Cerebroside sulfate activator protein) (Shingolipid activator protein 3) (SAP-3) [Contains: Ganglioside GM2 activator isoform short] - Homo sapiens (Human)	HUMAN
1139	2	2	21.7054	O15212|PFD6_HUMAN	Prefoldin subunit 6 (Protein Ke2) - Homo sapiens (Human)	HUMAN
1140	2	2	13.1148	O00193|SMAP_HUMAN	Small acidic protein - Homo sapiens (Human)	HUMAN	0.796827			0.758019			0.72406
1141	2	2	7.69231	Q9UBQ0|VPS29_HUMAN	Vacuolar protein sorting-associated protein 29 (Vesicle protein sorting 29) (hVPS29) (PEP11) - Homo sapiens (Human)	HUMAN	1.00017			1.04061			0.989047
1142	2	2	12.1951	Q9BRA2|TXNL5_HUMAN	Thioredoxin-like protein 5 (14 kDa thioredoxin-related protein) (TRP14) (Protein 42-9-9) - Homo sapiens (Human)	HUMAN	1.45565			1.41627			1.14449
1143	2	2	21.0526	Q15631|TSN_HUMAN	Translin - Homo sapiens (Human)	HUMAN	1.3482	0.292767	6.55517	1.18015	0.526516	9.8519	1.07572	0.270314	1.52085
1144	2	2	11.0169	P62316|SMD2_HUMAN	Small nuclear ribonucleoprotein Sm D2 (snRNP core protein D2) (Sm-D2) - Homo sapiens (Human)	HUMAN	0.910822	0.0478907	1.09357	0.851056	0.354754	1.78784	0.908631	0.603621	1.96453
1145	2	2	13.8728	P23434|GCSH_HUMAN	Glycine cleavage system H protein, mitochondrial precursor - Homo sapiens (Human)	HUMAN	2.00407			1.47578			0.944793
1146	2	2	27.9661	O75348|VATG1_HUMAN	Vacuolar ATP synthase subunit G 1 (EC 3.6.3.14) (V-ATPase subunit G 1) (Vacuolar proton pump subunit G 1) (V-ATPase 13 kDa subunit 1) (Vacuolar ATP synthase subunit M16) - Homo sapiens (Human)	HUMAN	0.38389			0.4358			0.57034
1147	2	2	7.92952	O43809|CPSF5_HUMAN	Cleavage and polyadenylation specificity factor 5 (Cleavage and polyadenylation specificity factor 25 kDa subunit) (CPSF 25 kDa subunit) (Pre-mRNA cleavage factor Im 25 kDa subunit) (Nucleoside diphosphate-linked moiety X motif 21) (Nudix motif 21) - Homo sapiens (Human)	HUMAN	1.31352						1.05778
1148	2	2	10.3774	O14653|GOSR2_HUMAN	Golgi SNAP receptor complex member 2 (27 kDa Golgi SNARE protein) (Membrin) - Homo sapiens (Human)	HUMAN
1149	2	2	6.25	Q4VC31|CCD58_HUMAN	Coiled-coil domain-containing protein 58 - Homo sapiens (Human)	HUMAN	1.02696			0.977851			1.55002
1150	2	2	15.1163	P62306|RUXF_HUMAN	Small nuclear ribonucleoprotein F (snRNP-F) (Sm protein F) (Sm-F) (SmF) - Homo sapiens (Human)	HUMAN	1.05196			0.767188			0.868453
1151	2	2	9.375	P13987|CD59_HUMAN	CD59 glycoprotein precursor (Membrane attack complex inhibition factor) (MACIF) (MAC-inhibitory protein) (MAC-IP) (Protectin) (MEM43 antigen) (Membrane inhibitor of reactive lysis) (MIRL) (20 kDa homologous restriction factor) (HRF-20) (HRF20) (1F5 antigen) - Homo sapiens (Human)	HUMAN	1.0104	0.902248	1.37778	0.964176	0.546336	1.24365	1.12462	0.315747	1.46353
1152	2	2	9.70149	P00167|CYB5_HUMAN	Cytochrome b5 - Homo sapiens (Human)	HUMAN							2.07341
1153	1.96	2	28.6364	O00178|GTPB1_HUMAN	GTP-binding protein 1 (G-protein 1) (GP-1) (GP1) - Homo sapiens (Human)	HUMAN
1154	1.95	1.95	12.1795	Q05209|PTN12_HUMAN	Tyrosine-protein phosphatase non-receptor type 12 (EC 3.1.3.48) (Protein-tyrosine phosphatase G1) (PTPG1) - Homo sapiens (Human)	HUMAN	1.41724			1.40838			1.42665
1155	1.93	1.93	32.6797	Q86U42|PABP2_HUMAN	Polyadenylate-binding protein 2 (Poly(A)-binding protein 2) (Poly(A)-binding protein II) (PABII) (Polyadenylate-binding nuclear protein 1) (Nuclear poly(A)-binding protein 1) - Homo sapiens (Human)	HUMAN	0.878097			0.710409			0.841218
1156	1.93	1.93	24.3077	P08574|CY1_HUMAN	Cytochrome c1 heme protein, mitochondrial precursor (Cytochrome c-1) - Homo sapiens (Human)	HUMAN
1157	1.89	1.89	12.943	Q14444|GPIA1_HUMAN	GPI-anchored membrane protein 1 (GPI-anchored protein p137) (p137GPI) (Membrane component chromosome 11 surface marker 1) - Homo sapiens (Human)	HUMAN	0.813143			1.19051			1.16703
1158	1.85	2.65	16.4604	P26358|DNMT1_HUMAN	DNA (cytosine-5)-methyltransferase 1 (EC 2.1.1.37) (Dnmt1) (DNA methyltransferase HsaI) (DNA MTase HsaI) (MCMT) (M.HsaI) - Homo sapiens (Human)	HUMAN	1.19186	0.312894	1.75891	1.19707	0.275337	1.6828	1.01849	0.892939	1.67819
1159	1.85	2.13	7.38243	Q96RW7|HMCN1_HUMAN	Hemicentin-1 precursor (Fibulin-6) (FIBL-6) - Homo sapiens (Human)	HUMAN	1.02193	0.451302	1.26667	0.811374	0.0735996	1.36128	0.904356	0.538152	4.22249
1160	1.84	1.85	6.39098	Q14694|UBP10_HUMAN	Ubiquitin carboxyl-terminal hydrolase 10 (EC 3.1.2.15) (Ubiquitin thioesterase 10) (Ubiquitin-specific-processing protease 10) (Deubiquitinating enzyme 10) - Homo sapiens (Human)	HUMAN
1161	1.83	1.84	22.0867	O60568|PLOD3_HUMAN	Procollagen-lysine,2-oxoglutarate 5-dioxygenase 3 precursor (EC 1.14.11.4) (Lysyl hydroxylase 3) (LH3) - Homo sapiens (Human)	HUMAN	0.906665	0.614644	2.04192	1.19115	0.285765	1.68463	1.09612	0.65243	2.12407
1162	1.82	1.82	30.3922	P07910|HNRPC_HUMAN	Heterogeneous nuclear ribonucleoproteins C1/C2 (hnRNP C1 / hnRNP C2) - Homo sapiens (Human)	HUMAN	1.12329	0.619323	8.74682	1.13976	0.356907	1.60638	0.770928	0.360327	2.15666
1163	1.8	1.84	38.0711	P61758|PFD3_HUMAN	Prefoldin subunit 3 (Von Hippel-Lindau-binding protein 1) (VHL-binding protein 1) (VBP-1) (HIBBJ46) - Homo sapiens (Human)	HUMAN	0.991023			0.799607			0.929252
1164	1.76	1.76	18.9744	O00264|PGRC1_HUMAN	Membrane-associated progesterone receptor component 1 (mPR) - Homo sapiens (Human)	HUMAN	0.799009	0.274208	1.90998	0.926182	0.0673739	1.09448	0.994729	0.979685	2.20644
1165	1.76	1.76	31.875	Q9NWV4|CA123_HUMAN	Uncharacterized protein C1orf123 - Homo sapiens (Human)	HUMAN
1166	1.75	1.76	26.2295	P09417|DHPR_HUMAN	Dihydropteridine reductase (EC 1.5.1.34) (HDHPR) (Quinoid dihydropteridine reductase) - Homo sapiens (Human)	HUMAN	1.00953	0.944961	4.01767	0.864776	0.568147	9.87968	0.873487	0.794234	169.157
1167	1.75	1.75	47.191	P35321|SPR1A_HUMAN	Cornifin-A (Small proline-rich protein IA) (SPR-IA) (SPRK) (19 kDa pancornulin) - Homo sapiens (Human)	HUMAN	4.56181	0.00137266	1.83847	2.59274	0.0069035	1.67685	0.725628	0.0253395	1.29149
1167	0	1.74	35.9551	P22528|SPR1B_HUMAN	Cornifin-B (Small proline-rich protein IB) (SPR-IB) (14.9 kDa pancornulin) - Homo sapiens (Human)	HUMAN
1168	1.74	1.75	13.0584	Q4G0J3|LARP7_HUMAN	La-related protein 7 (La ribonucleoprotein domain family member 7) - Homo sapiens (Human)	HUMAN	1.65751			1.46349			1.1018
1169	1.74	1.75	8.28924	Q92696|PGTA_HUMAN	Geranylgeranyl transferase type-2 alpha subunit (EC 2.5.1.60) (Geranylgeranyl transferase type II alpha subunit) (Rab geranylgeranyltransferase alpha subunit) (Rab geranyl-geranyltransferase alpha subunit) (Rab GG transferase alpha) (Rab GGTase alpha) - Homo sapiens (Human)	HUMAN	1.93964			1.02103			0.982795
1170	1.74	1.75	18.5185	O60493|SNX3_HUMAN	Sorting nexin-3 (Protein SDP3) - Homo sapiens (Human)	HUMAN	1.5427			1.33037			1.2696
1171	1.73	2.37	22.4172	Q2TAY7|SMU1_HUMAN	Smu-1 suppressor of mec-8 and unc-52 protein homolog - Homo sapiens (Human)	HUMAN
1172	1.73	1.73	23.6364	O43837|IDH3B_HUMAN	Isocitrate dehydrogenase [NAD] subunit beta, mitochondrial precursor (EC 1.1.1.41) (Isocitric dehydrogenase) (NAD(+)-specific ICDH) - Homo sapiens (Human)	HUMAN	0.740931	0.0376191	1.30662	0.738711	0.0584556	1.39056	1.16057	0.86297	12.4562
1173	1.72	9.93	50.1548	Q04828|AK1C1_HUMAN	Aldo-keto reductase family 1 member C1 (EC 1.1.1.-) (20-alpha-hydroxysteroid dehydrogenase) (EC 1.1.1.149) (20-alpha-HSD) (Trans-1,2-dihydrobenzene-1,2-diol dehydrogenase) (EC 1.3.1.20) (High-affinity hepatic bile acid-binding protein) (HBAB) (Chlordecone reductase homolog HAKRC) (Dihydrodiol dehydrogenase 1/2) (DD1/DD2) - Homo sapiens (Human)	HUMAN	0.307764	0.0392698	2.52132	0.461873	0.0273029	1.52378	0.46282	0.0647495	2.71573
1173	0	9.88	41.4861	P42330|AK1C3_HUMAN	Aldo-keto reductase family 1 member C3 (EC 1.-.-.-) (Trans-1,2-dihydrobenzene-1,2-diol dehydrogenase) (EC 1.3.1.20) (3-alpha-hydroxysteroid dehydrogenase type 2) (EC 1.1.1.213) (3-alpha-HSD type 2) (3-alpha-HSD type II, brain) (Prostaglandin F synthase) (EC 1.1.1.188) (PGFS) (Estradiol 17-beta-dehydrogenase) (EC 1.1.1.62) (17-beta-hydroxysteroid dehydrogenase type 5) (17-beta-HSD 5) (Chlordecone …	HUMAN
1173	0	9.86	42.4149	P17516|AK1C4_HUMAN	Aldo-keto reductase family 1 member C4 (EC 1.1.1.-) (Chlordecone reductase) (EC 1.1.1.225) (CDR) (3-alpha-hydroxysteroid dehydrogenase type I) (EC 1.1.1.50) (3-alpha-HSD1) (Dihydrodiol dehydrogenase 4) (DD4) (HAKRA) - Homo sapiens (Human)	HUMAN
1174	1.72	1.88	23.6559	Q9BQ50|TREX2_HUMAN	Three prime repair exonuclease 2 (EC 3.1.11.2) (3'-5' exonuclease TREX2) - Homo sapiens (Human)	HUMAN	1.17294	0.0618215	1.21828	1.02848	0.939503	42.2259	1.11529	0.490345	3.83829
1175	1.72	1.81	12.7249	Q15057|CENB2_HUMAN	Centaurin-beta 2 (Cnt-b2) - Homo sapiens (Human)	HUMAN	1.16216	0.21477	1.95385	0.973815	0.618871	1.63918	1.21316	0.0885622	1.30395
1176	1.72	1.72	11.4084	P48147|PPCE_HUMAN	Prolyl endopeptidase (EC 3.4.21.26) (Post-proline cleaving enzyme) (PE) - Homo sapiens (Human)	HUMAN
1177	1.72	1.72	14.9606	P61970|NTF2_HUMAN	Nuclear transport factor 2 (NTF-2) (Placental protein 15) (PP15) - Homo sapiens (Human)	HUMAN	1.01481			1.15728			1.22265
1178	1.71	2.27	15.2961	Q8TAT6|NPL4_HUMAN	Nuclear protein localization protein 4 homolog (Protein NPL4) - Homo sapiens (Human)	HUMAN
1179	1.71	2.08	11.4213	P18564|ITB6_HUMAN	Integrin beta-6 precursor - Homo sapiens (Human)	HUMAN	0.720691			0.659661			0.788989
1180	1.71	1.76	20.8824	P40937|RFC5_HUMAN	Replication factor C subunit 5 (Replication factor C 36 kDa subunit) (RF-C 36 kDa subunit) (RFC36) (Activator 1 36 kDa subunit) (A1 36 kDa subunit) - Homo sapiens (Human)	HUMAN
1181	1.71	1.73	7.69231	Q15942|ZYX_HUMAN	Zyxin (Zyxin-2) - Homo sapiens (Human)	HUMAN
1182	1.71	1.71	11.9863	Q9H706|FA59A_HUMAN	Protein FAM59A - Homo sapiens (Human)	HUMAN	1.03247	0.849535	5.39517	1.40071	0.297441	8.67103	1.4295	0.399673	26.9784
1183	1.71	1.71	27.4286	Q9Y3F4|STRAP_HUMAN	Serine-threonine kinase receptor-associated protein (UNR-interacting protein) (WD-40 repeat protein PT-WD) (MAP activator with WD repeats) - Homo sapiens (Human)	HUMAN
1184	1.71	1.71	14.5833	Q15645|TRP13_HUMAN	Thyroid receptor-interacting protein 13 (TRIP-13) (Thyroid hormone receptor interactor 13) (Human papillomavirus type 16 E1 protein-binding protein) (HPV16 E1 protein-binding protein) (16E1-BP) - Homo sapiens (Human)	HUMAN	0.68439	0.492836	111.188	0.453341	0.454288	6020.08	0.444089	0.313497	253.066
1185	1.71	1.71	16.4502	Q15102|PA1B3_HUMAN	Platelet-activating factor acetylhydrolase IB subunit gamma (EC 3.1.1.47) (PAF acetylhydrolase 29 kDa subunit) (PAF-AH 29 kDa subunit) (PAF-AH subunit gamma) (PAFAH subunit gamma) - Homo sapiens (Human)	HUMAN	1.15434	0.387708	1.75752	1.15863	0.487043	2.11636	1.32188	0.183961	1.82467
1186	1.7	2.04	5.12563	Q75QN2|INT8_HUMAN	Integrator complex subunit 8 (Int8) (KAONASHI protein 1) (KAONASHI1) - Homo sapiens (Human)	HUMAN
1187	1.7	1.77	17.408	O75533|SF3B1_HUMAN	Splicing factor 3B subunit 1 (Spliceosome-associated protein 155) (SAP 155) (SF3b155) (Pre-mRNA-splicing factor SF3b 155 kDa subunit) - Homo sapiens (Human)	HUMAN	1.07072	0.481019	2.26573	1.01328	0.936187	5.29662	1.03732	0.922539	45.0501
1188	1.7	1.73	23.3429	P46734|MP2K3_HUMAN	Dual specificity mitogen-activated protein kinase kinase 3 (EC 2.7.12.2) (MAP kinase kinase 3) (MAPKK 3) (MAPK/ERK kinase 3) - Homo sapiens (Human)	HUMAN
1189	1.7	1.72	15.8019	Q9UKS6|PACN3_HUMAN	Protein kinase C and casein kinase substrate in neurons protein 3 (SH3 domain-containing protein 6511) (Endophilin I) - Homo sapiens (Human)	HUMAN	0.979703	0.911851	2.02398	0.956049	0.361447	1.17918	1.33643	0.204158	1.95687
1190	1.7	1.72	10.6443	P30533|AMRP_HUMAN	Alpha-2-macroglobulin receptor-associated protein precursor (Alpha-2-MRAP) (Low density lipoprotein receptor-related protein-associated protein 1) (RAP) - Homo sapiens (Human)	HUMAN	0.980493	0.957607	42.6624	0.751135	0.719153	2209.3	3.37543	0.293588	2166.11
1191	1.7	1.71	25.0681	P06132|DCUP_HUMAN	Uroporphyrinogen decarboxylase (EC 4.1.1.37) (URO-D) (UPD) - Homo sapiens (Human)	HUMAN
1192	1.7	1.7	15.8059	Q15637|SF01_HUMAN	Splicing factor 1 (Zinc finger protein 162) (Transcription factor ZFM1) (Zinc finger gene in MEN1 locus) (Mammalian branch point-binding protein mBBP) (BBP) - Homo sapiens (Human)	HUMAN
1193	1.7	1.7	36.9318	Q01658|TBAP_HUMAN	TATA-binding protein-associated phosphoprotein (Down-regulator of transcription 1) (Dr1 protein) (Negative cofactor 2 beta) (NC2 beta) - Homo sapiens (Human)	HUMAN
1194	1.7	1.7	18.4783	P55327|TPD52_HUMAN	Tumor protein D52 (N8 protein) - Homo sapiens (Human)	HUMAN	1.01315			0.997243			1.08998
1195	1.7	1.7	16.5957	P41227|ARD1A_HUMAN	N-terminal acetyltransferase complex ARD1 subunit homolog A (EC 2.3.1.88) (EC 2.3.1.-) - Homo sapiens (Human)	HUMAN
1196	1.7	1.7	5.24345	Q5ZPR3|CD276_HUMAN	CD276 antigen precursor (Costimulatory molecule) (B7 homolog 3) (B7-H3) (4Ig-B7-H3) - Homo sapiens (Human)	HUMAN
1197	1.69	1.79	15.5604	P18858|DNL1_HUMAN	DNA ligase 1 (EC 6.5.1.1) (DNA ligase I) (Polydeoxyribonucleotide synthase [ATP] 1) - Homo sapiens (Human)	HUMAN	0.557998			1.35751			1.10659
1198	1.68	2.21	14.3946	Q13439|GOGA4_HUMAN	Golgin subfamily A member 4 (Trans-Golgi p230) (256 kDa golgin) (Golgin-245) (Protein 72.1) - Homo sapiens (Human)	HUMAN	1.09191	0.513068	1.36287	0.950617	0.74476	1.4383	0.886223	0.331397	1.3228
1199	1.65	3.65	43.75	Q13243|SFRS5_HUMAN	Splicing factor, arginine/serine-rich 5 (Pre-mRNA-splicing factor SRP40) (Delayed-early protein HRS) - Homo sapiens (Human)	HUMAN	0.641413			0.751734			0.888722
1200	1.64	1.64	19.6687	P49840|GSK3A_HUMAN	Glycogen synthase kinase-3 alpha (EC 2.7.11.26) (GSK-3 alpha) - Homo sapiens (Human)	HUMAN
1201	1.63	1.63	34.6939	Q9Y2V2|CHSP1_HUMAN	Calcium-regulated heat stable protein 1 (Calcium-regulated heat-stable protein of 24 kDa) (CRHSP-24) - Homo sapiens (Human)	HUMAN
1202	1.59	1.59	46.4	Q9Y3D7|TIM16_HUMAN	Mitochondrial import inner membrane translocase subunit TIM16 (Mitochondria-associated granulocyte macrophage CSF-signaling molecule) - Homo sapiens (Human)	HUMAN
1203	1.55	5.63	26.4706	O14556|G3PT_HUMAN	Glyceraldehyde-3-phosphate dehydrogenase, testis-specific (EC 1.2.1.12) (Spermatogenic glyceraldehyde-3-phosphate dehydrogenase) (Spermatogenic cell-specific glyceraldehyde 3-phosphate dehydrogenase 2) (GAPDH-2) - Homo sapiens (Human)	HUMAN
1204	1.53	1.63	10.1064	Q9Y2A7|NCKP1_HUMAN	Nck-associated protein 1 (NAP 1) (p125Nap1) (Membrane-associated protein HEM-2) - Homo sapiens (Human)	HUMAN	0.828348			0.664231			0.631278
1205	1.53	1.55	10	Q9BTV4|TMM43_HUMAN	Transmembrane protein 43 - Homo sapiens (Human)	HUMAN	0.972977			1.4167			1.03067
1206	1.53	1.55	17.1498	Q92552|RT27_HUMAN	Mitochondrial 28S ribosomal protein S27 (S27mt) (MRP-S27) - Homo sapiens (Human)	HUMAN	1.23958			1.47745			1.26039
1207	1.53	1.53	27.4648	P26885|FKBP2_HUMAN	FK506-binding protein 2 precursor (EC 5.2.1.8) (Peptidyl-prolyl cis-trans isomerase) (PPIase) (Rotamase) (13 kDa FKBP) (FKBP-13) - Homo sapiens (Human)	HUMAN	0.738071			0.627893	0.0946329	2.42425	0.526868	0.0435885	1.74779
1208	1.53	1.53	9.32203	Q15165|PON2_HUMAN	Serum paraoxonase/arylesterase 2 (EC 3.1.1.2) (EC 3.1.8.1) (PON 2) (Serum aryldialkylphosphatase 2) (A-esterase 2) (Aromatic esterase 2) - Homo sapiens (Human)	HUMAN
1209	1.52	1.64	20.7547	P45877|PPIC_HUMAN	Peptidyl-prolyl cis-trans isomerase C (EC 5.2.1.8) (PPIase) (Rotamase) (Cyclophilin C) - Homo sapiens (Human)	HUMAN	0.865021			0.788065			0.875856
1210	1.52	1.52	26.8199	P30040|ERP29_HUMAN	Endoplasmic reticulum protein ERp29 precursor (ERp31) (ERp28) - Homo sapiens (Human)	HUMAN	0.956906
1211	1.52	1.52	6.78643	Q12874|SF3A3_HUMAN	Splicing factor 3A subunit 3 (Spliceosome-associated protein 61) (SAP 61) (SF3a60) - Homo sapiens (Human)	HUMAN
1212	1.52	1.52	7.03364	Q86X76|NIT1_HUMAN	Nitrilase homolog 1 (EC 3.5.-.-) - Homo sapiens (Human)	HUMAN	1.19964			1.37007			0.876537
1213	1.51	1.52	17.316	O95372|LYPA2_HUMAN	Acyl-protein thioesterase 2 (EC 3.1.2.-) (Lysophospholipase II) (LPL-I) - Homo sapiens (Human)	HUMAN	0.916191			0.82494			0.820539
1214	1.5	1.53	8.17391	O43847|NRDC_HUMAN	Nardilysin precursor (EC 3.4.24.61) (N-arginine dibasic convertase) (NRD convertase) (NRD-C) - Homo sapiens (Human)	HUMAN	1.0424			0.965091			1.6368
1215	1.5	1.5	6.91489	Q7RTZ1|OVCH2_HUMAN	Ovochymase-2 precursor (EC 3.4.21.-) (Oviductin) - Homo sapiens (Human)	HUMAN	0.872034	0.647313	3.02036	0.684175	0.551378	290.375	0.740975	0.294331	2.49896
1216	1.47	2.05	18.89	Q92614|MY18A_HUMAN	Myosin-XVIIIa (Myosin containing a PDZ domain) (Molecule associated with JAK3 N-terminus) (MAJN) - Homo sapiens (Human)	HUMAN	1.14253			0.985393			0.858303
1217	1.46	1.46	12.2486	O00203|AP3B1_HUMAN	AP-3 complex subunit beta-1 (Adapter-related protein complex 3 beta-1 subunit) (Beta3A-adaptin) (Adaptor protein complex AP-3 beta-1 subunit) (Clathrin assembly protein complex 3 beta-1 large chain) - Homo sapiens (Human)	HUMAN	0.740665			1.0354	0.960744	1286.68	0.613493
1218	1.43	1.43	32.9787	P56134|ATPK_HUMAN	ATP synthase f chain, mitochondrial (EC 3.6.3.14) - Homo sapiens (Human)	HUMAN
1219	1.42	52.48	66.5169	Q9BVA1|TBB2B_HUMAN	Tubulin beta-2B chain - Homo sapiens (Human)	HUMAN
1219	0	52.46	63.8202	Q13885|TBB2A_HUMAN	Tubulin beta-2A chain - Homo sapiens (Human)	HUMAN
1220	1.42	1.48	10.8559	Q14790|CASP8_HUMAN	Caspase-8 precursor (EC 3.4.22.61) (CASP-8) (ICE-like apoptotic protease 5) (MORT1-associated CED-3 homolog) (MACH) (FADD-homologous ICE/CED-3-like protease) (FADD-like ICE) (FLICE) (Apoptotic cysteine protease) (Apoptotic protease Mch-5) (CAP4) [Contains: Caspase-8 subunit p18; Caspase-8 subunit p10] - Homo sapiens (Human)	HUMAN	1.23047						1.27329
1221	1.42	1.44	10	P57076|CU059_HUMAN	Uncharacterized protein C21orf59 - Homo sapiens (Human)	HUMAN	0.915701			0.780276			1.16877
1222	1.42	1.43	13.6602	Q9NRM1|ENAM_HUMAN	Enamelin precursor - Homo sapiens (Human)	HUMAN	0.989629	0.950229	5.4242	0.637806	0.349023	32.7725	1.14106	0.779367	103.81
1223	1.42	1.42	9.93266	Q9Y267|ORCT4_HUMAN	Organic-cation transporter-like 4 (Solute carrier family 22 member 14) - Homo sapiens (Human)	HUMAN	0.352029			0.257927			0.49247
1224	1.42	1.42	30.8824	O00244|ATOX1_HUMAN	Copper transport protein ATOX1 (Metal transport protein ATX1) - Homo sapiens (Human)	HUMAN	1.44154	0.00132152	1.10402	1.69349	0.0119716	1.35809	1.21344	0.0438231	1.20125
1225	1.41	1.48	8.93204	O14974|MYPT1_HUMAN	Protein phosphatase 1 regulatory subunit 12A (Myosin phosphatase-targeting subunit 1) (Myosin phosphatase target subunit 1) (Protein phosphatase myosin-binding subunit) - Homo sapiens (Human)	HUMAN	1.09241	0.805027	3.86829	0.876139	0.723757	37.5564	1.18229	0.645096	3.82744
1226	1.4	22.71	63.3803	P07951|TPM2_HUMAN	Tropomyosin beta chain (Tropomyosin 2) (Beta-tropomyosin) - Homo sapiens (Human)	HUMAN
1227	1.4	1.42	10.8072	O60312|AT10A_HUMAN	Probable phospholipid-transporting ATPase VA (EC 3.6.3.1) (ATPVA) (Aminophospholipid translocase VA) - Homo sapiens (Human)	HUMAN	1.17395			0.977296			1.07171
1228	1.39	1.39	24.1379	O43681|ARSA1_HUMAN	Arsenical pump-driving ATPase (EC 3.6.3.16) (Arsenite-translocating ATPase) (Arsenical resistance ATPase) (Arsenite-transporting ATPase) (ARSA) (ASNA-I) - Homo sapiens (Human)	HUMAN
1229	1.37	1.99	12.4815	Q8NF91|SYNE1_HUMAN	Nesprin-1 (Nuclear envelope spectrin repeat protein 1) (Synaptic nuclear envelope protein 1) (Syne-1) (Myocyte nuclear envelope protein 1) (Myne-1) (Enaptin) - Homo sapiens (Human)	HUMAN	0.935028	0.727922	1.64818	1.10089	0.765267	2.30459	1.08849	0.801365	2.40038
1230	1.37	1.37	12.5891	P09543|CN37_HUMAN	2',3'-cyclic-nucleotide 3'-phosphodiesterase (EC 3.1.4.37) (CNP) (CNPase) - Homo sapiens (Human)	HUMAN
1231	1.35	1.48	25	Q9BTW9|TBCD_HUMAN	Tubulin-specific chaperone D (Tubulin-folding cofactor D) (Beta-tubulin cofactor D) (tfcD) (SSD-1) - Homo sapiens (Human)	HUMAN
1232	1.35	1.35	14.4289	Q16881|TRXR1_HUMAN	Thioredoxin reductase 1, cytoplasmic precursor (EC 1.8.1.9) (TR) (TR1) - Homo sapiens (Human)	HUMAN
1233	1.34	2.14	15.735	P34896|GLYC_HUMAN	Serine hydroxymethyltransferase, cytosolic (EC 2.1.2.1) (Serine methylase) (Glycine hydroxymethyltransferase) (SHMT) - Homo sapiens (Human)	HUMAN	0.980273	0.938625	13.706	0.809063			1.10238	0.530666	3.91176
1234	1.34	1.43	17.1617	P05026|AT1B1_HUMAN	Sodium/potassium-transporting ATPase subunit beta-1 (Sodium/potassium-dependent ATPase beta-1 subunit) - Homo sapiens (Human)	HUMAN	0.652206			0.602439			0.795785
1235	1.34	1.37	15.8909	Q9NQW7|XPP1_HUMAN	Xaa-Pro aminopeptidase 1 (EC 3.4.11.9) (X-Pro aminopeptidase 1) (X-prolyl aminopeptidase 1, soluble) (Cytosolic aminopeptidase P) (Soluble aminopeptidase P) (sAmp) (Aminoacylproline aminopeptidase) - Homo sapiens (Human)	HUMAN	0.918592	0.44563	1.47385	0.975358	0.836565	1.58133	1.25612	0.0994788	1.39795
