# Supplementary material for: Proteome-Wide Profiling of the MCF10AT Breast Cancer Progression Model
Source: PLoS One. 2010 Jun 9;5(6):e11030. doi: 10.1371/journal.pone.0011030 (PMC2882958; doi:10.1371/journal.pone.0011030)
Supplement: Table S3 — Classification of the proteins identified in the MCF10AT model into molecular functions using the PANTHER (http://www.pantherdb.org/). (0.03 MB XLS) [file pone.0011030.s003.xls]

## Sheet: Sheet1
Supplementary Table S3 - Classification of the proteins identified in the MCF10AT model into molecular functions using the PANTHER (http://www.pantherdb.org/). A total of 125 assignments were obtained and are sorted into 21 molecular function classifications. There are some proteins (eg. FKBP5) assigned with more than 1 molecular function. Based on the Table 1, proteins with expression ratios bel…
No.	Molecular Function Categories	Gene Symbol	Protein Name	Specific Molecular Functions
1	Cell adhesion molecule	ITGA6	Integrin alpha-6 precursor (VLA-6) (CD49f antigen) (5)	Other cell adhesion molecule
		LGALS3	Galectin-3 (Galactose-specific lectin 3)	Other signaling molecule;Other cell adhesion molecule
		VCL	Vinculin (Metavinculin)	Cell adhesion molecule;Non-motor actin binding protein
2	Chaperone	FKBP5	FK506-binding protein 5	Other isomerase
		HSPB1	Heat-shock protein beta-1 (HspB1) (Heat shock 27kDa protein)	Other chaperones
		YWHAZ	14-3-3 protein zeta/delta	Other chaperones
3	Cytoskeletal protein	ARPC4	Actin-related protein 2/3 complex subunit 4	Other actin family cytoskeletal protein
		CTTN	Src substrate cortactin (Amplaxin) (Oncogene EMS1)	Non-motor actin binding protein
		DYNLL1	Dynein light chain 1, cytoplasmic (Dynein light chain LC8-type 1)	Cytoskeletal protein
		FLNA	Filamin-A (Alpha-filamin) (Filamin-1)	Non-motor actin binding protein
		FSCN1	Fascin (Singed-like protein)	Non-motor actin binding protein
		KRT15	Keratin, type I cytoskeletal 15 (Cytokeratin-15)	Intermediate filament;Structural protein
		KRT17	Keratin, type I cytoskeletal 17 (Cytokeratin-17)	Intermediate filament;Structural protein
		PLEC1	Plectin-1 (PLTN) (PCN) (Hemidesmosomal protein 1) (HD1) (Plectin-11)	Actin binding cytoskeletal protein
		VIM	Vimentin	Intermediate filament;Structural protein
4	Hydrolase	KYNU	Kynureninase	Intermediate filament;Structural protein
		MCM3	DNA replication licensing factor MCM3	DNA helicase;Hydrolase
5	Isomerase	FKBP2	FK506-binding protein 2 precursor	Other isomerase
		FKBP5	FK506-binding protein 5	Other chaperones;Other isomerase
		PGAM1	Phosphoglycerate mutase 1	Mutase
6	Kinase	AK1	Adenylate kinase isoenzyme 1	Nucleotide kinase
		AK3	GTP:AMP phosphotransferase mitochondrial	Nucleotide kinase
		CDC2	Cell division control protein 2 homolog	Non-receptor serine/threonine protein kinase
		CKMT1A	Creatine kinase, ubiquitous mitochondrial precursor	Other kinase
		NME1	Nucleoside diphosphate kinase A	Nucleotide kinase
		PAK2	Serine/threonine-protein kinase PAK 2	Protein kinase;Transferase
		PFKP	6-phosphofructokinase type C	Carbohydrate kinase
		PKM2	Pyruvate kinase isozymes M1/M2	Carbohydrate kinase
7	Ligase	CTPS	CTP synthase 1	Synthase;Ligase
8	Lyase	ACO2	Aconitate hydratase, mitochondrial precursor	Dehydratase;Hydratase
		ALDOC	Fructose-bisphosphate aldolase C	Aldolase
		CA2	Carbonic anhydrase 2	Dehydratase
		FH	Fumarate hydratase, mitochondrial precursor	Other lyase
9	Membrane traffic protein	ARCN1	Coatomer subunit delta (Delta-coat protein)	Vesicle coat protein
		LAMP1	Lysosome-associated membrane glycoprotein 1 precursor (LAMP-1)	Other miscellaneous function protein;Membrane traffic regulatory protein
10	Miscellaneous function	COPS2	COP9 signalosome complex subunit 2 (Signalosome subunit 2)	Miscellaneous function
		FTH1	Ferritin heavy chain	Storage protein
		KRT15	Keratin, type I cytoskeletal 15 (Cytokeratin-15)	Intermediate filament;Structural protein
		KRT17	Keratin, type I cytoskeletal 17 (Cytokeratin-17)	Intermediate filament;Structural protein
		LAMP1	Lysosome-associated membrane glycoprotein 1 precursor (LAMP-1)	Other miscellaneous function protein;Membrane traffic regulatory protein
		PTMS	Parathymosin	Miscellaneous function
		SPRR1A	Cornifin-A (Small proline-rich protein IA)	Structural protein
		VIM	Vimentin	Intermediate filament;Structural protein
11	Molecular function unclassified	ATOX1	Copper transport protein ATOX1	Molecular function unclassified
		ATP5A1	ATP synthase subunit alpha, mitochondrial precursor	Molecular function unclassified
		HIST1H2BM	Histone H2B type 1-M (H2B.e) (H2B/e)	Molecular function unclassified
		HMGB2	High mobility group protein B2	Molecular function unclassified
		ITGB4	Integrin beta-4 precursor (GP150) (CD104 antigen)	Molecular function unclassified
		MT2A	Metallothionein-2	Molecular function unclassified
		RCC2	Protein RCC2 (Telophase disk protein of 60 kDa) (RCC1-like protein TD-60)	Molecular function unclassified
		TMSB4X	Thymosin beta-4 (T beta 4) (Fx)	Molecular function unclassified
		VCP	Transitional endoplasmic reticulum ATPase	Molecular function unclassified
12	Nucleic acid binding	DDX5	Probable ATP-dependent RNA helicase DDX5	RNA helicase
		EIF3S8	Eukaryotic translation initiation factor 3 subunit 8 (eIF3 p110) (eIF3c)	Translation initiation factor
		EIF4B	Eukaryotic translation initiation factor 4B (eIF-4B)	Translation initiation factor
		EIF4G1	Eukaryotic translation initiation factor 4 gamma 1 (eIF-4-gamma 1)	Translation initiation factor
		G3BP1	Ras GTPase-activating protein-binding protein 1	Other signaling molecule;Other RNA-binding protein
		HIST1H1B	Histone H1.5 (Histone H1a)	Histone
		HNRPM	Heterogeneous nuclear ribonucleoprotein M (hnRNP M)	Ribonucleoprotein
		NEDD8	NEDD8 precursor (Ubiquitin-like protein Nedd8) (Neddylin)	Ribosomal protein
		RAD23B	UV excision repair protein RAD23 homolog B (hHR23B)	Damaged DNA-binding protein
		RPL29	60S ribosomal protein L29	Ribosomal protein
13	Oxidoreductase	AKR1B1	Aldose reductase	Reductase
		AKR1C1	Aldo-keto reductase family 1 member C1	Reductase
		ALDH1A3	Aldehyde dehydrogenase 1A3	Dehydrogenase
		ALDH1B1	Aldehyde dehydrogenase X, mitochondrial precursor	Dehydrogenase
		ETFB	Electron transfer flavoprotein subunit beta (Beta-ETF)	Hydroxylase
		IDH3B	Isocitrate dehydrogenase [NAD] subunit beta	Dehydrogenase
		MDH1	Malate dehydrogenase, cytoplasmic	Dehydrogenase
		SOD1	Superoxide dismutase [Cu-Zn]	Other oxidoreductase
		SQRDL	Sulfide:quinone oxidoreductase, mitochondrial precursor	Reductase
		TXN	Thioredoxin	Other oxidoreductase
		TXNL2	Thioredoxin-like protein 2	Reductase
14	Phosphatase	HINT1	Histidine triad nucleotide-binding protein 1	Nucleotide phosphatase
15	Protease	ANPEP	Aminopeptidase N	Metalloprotease
		CAPN2	Calpain-2 catalytic subunit precursor	Cysteine protease
		PSMB3	Proteasome subunit beta type 3	Other proteases
16	Select calcium binding protein	ANXA1	Annexin A1 (Annexin I) (Lipocortin I) (Calpactin II)	Transfer/carrier protein;Annexin
		ANXA3	Annexin A3 (Annexin III) (Lipocortin III)	Transfer/carrier protein;Annexin
		ANXA8	Annexin A8 (Annexin VIII)	Transfer/carrier protein;Annexin
		CAB39	Calcium-binding protein 39 (Protein Mo25)	Annexin
		HPCAL1	Hippocalcin-like protein 1 (Visinin-like protein 3)	Calmodulin related protein
		S100A11	Protein S100-A11 (S100 calcium-binding protein A11)	Signaling molecule;Calmodulin related protein
		S100A13	Protein S100-A13 (S100 calcium-binding protein A13)	Calmodulin related protein
		S100A14	Protein S100-A14 (S100 calcium-binding protein A14) (S114)	Signaling molecule;Calmodulin related protein
		S100A16	Protein S100-A16 (S100 calcium-binding protein A16)	Calmodulin related protein
		S100A2	Protein S100-A2 (S100 calcium-binding protein A2)	Calmodulin related protein
		S100A8	Protein S100-A8 (S100 calcium-binding protein A8) (Calgranulin-A)	Calmodulin related protein
		S100A9	Protein S100-A9 (S100 calcium-binding protein A9) (Calgranulin-B)	Calmodulin related protein
		S100P	Protein S100-P (S100 calcium-binding protein P)	S100 calcium binding protein P;S100P
17	Select Regulatory Molecules	ARF4	ADP-ribosylation factor 4	Small GTPase
		ARHGDIB	Rho GDP-dissociation inhibitor 2 (Rho GDI 2)	Other signaling molecule;Other G-protein modulator
		PCBP1	Poly(rC)-binding protein 1 (Alpha-CP1) (hnRNP-E1)	Select regulatory molecule
		PSAP	Proactivator polypeptide precursor	Other enzyme regulator
		SERPINB1	Leukocyte elastase inhibitor (LEI) (Serpin B1)	Serine protease inhibitor
		SERPINH1	Serpin H1 precursor (Collagen-binding protein)	Serine protease inhibitor
18	Signaling molecule	NAMPT	Nicotinamide phosphoribosyltransferase	Other cytokine
		ARHGDIB	Rho GDP-dissociation inhibitor 2 (Rho GDI 2)	Other signaling molecule;Other G-protein modulator
		LGALS3	Galectin-3 (Galactose-specific lectin 3)	Other signaling molecule;Other cell adhesion molecule
		S100A11	Protein S100-A11 (S100 calcium-binding protein A11)	Signaling molecule;Calmodulin related protein
19	Synthetase	ATP5B	ATP synthase subunit beta, mitochondrial precursor	Other ion channel;Hydrogen transporter;ATP synthase;Hydrolase
		CTPS	CTP synthase 1	Synthase;Ligase
20	Transfer/carrier protein	ANXA1	Annexin A1 (Annexin I) (Lipocortin I) (Calpactin II)	Transfer/carrier protein;Annexin
		ANXA3	Annexin A3 (Annexin III) (Lipocortin III)	Transfer/carrier protein;Annexin
		ANXA8	Annexin A8 (Annexin VIII)	Transfer/carrier protein;Annexin
21	Transferase	MAT2A	S-adenosylmethionine synthetase isoform type-2	Nucleotidyltransferase
		OXCT1	Succinyl-CoA:3-ketoacid-coenzyme A transferase 1, mitochondrial precursor	Other transferase
		PAK2	Serine/threonine-protein kinase PAK 2	Protein kinase;Transferase
		PRMT1	Protein arginine N-methyltransferase 1	Methyltransferase
		TKT	Transketolase	Transketolase
