# Supplementary material for: Proteome-Wide Profiling of the MCF10AT Breast Cancer Progression Model
Source: PLoS One. 2010 Jun 9;5(6):e11030. doi: 10.1371/journal.pone.0011030 (PMC2882958; doi:10.1371/journal.pone.0011030)
Supplement: Table S4 — Raw IHC scores for candidate proteins in clinical breast samples. (0.04 MB XLS) [file pone.0011030.s004.xls]

## Sheet: Sheet1
Supplementary Table S4: Immunohistochemistry results from 26 breast cancer patients. N = normal; T = tumor ; DCIS = ductal carcinoma in situ; IDC = infiltrative ductal carcinoma. NA - refers to scores not available due to lack of ductal components
No.	Sample		Histology	AK1	ATOX1	HIST1H2BM
	ID
1.	813	N		NA	NA	NA
		T	N	3+(100%)	1+(100%)	3+(100%)
			DCIS	3+(100%)	1+(100%)	2+(100%)
			IDC	3+(100%)	1+(100%)	2+(100%)
2.	138	N		3+(100%)	0	3+(100%)
		T	N	NA	1+(100%)	NA
			DCIS	3+(100%)	2+(100%)	3+(100%)
			IDC	3+(100%)	2+(100%)	3+(100%)
3.	010	N		NA	NA	NA
		T	N	1+(50%)	1+(100%)	2+(100%)
			DCIS	1+(100%)	1+(100%)	2+(100%)
			IDC	1+(100%)	1+(100%)	2+(100%)
4.	068	N		2+(70%)	1+(100%)	3+(100%)
		T	N	NA	NA	NA
			DCIS	3+(100%)	2+(100%)	2+(100%)
			IDC	3+(100%)	2+(100%)	2+(100%)
5.	119	N		3+(100%)	1+(100%)	2+(100%)
		T	N	NA	NA	NA
			DCIS	3+(100%)	NA	NA
			IDC	3+(100%)	2+(100%)	2+(100%)
6.	118	N		3+(100%)	0	3+(100%)
		T	N	NA	NA	NA
			DCIS	3+(100%)	1+(70%)	3+(100%)
			IDC	3+(100%)	3+(100%)	3+(100%)
7.	129	N		3+(100%)	2+(60%)	3+(100%)
		T	N	NA	NA	NA
			DCIS	3+(100%)	1+(100%)	3+(100%)
			IDC	3+(100%)	1+(100%)	3+(100%)
8.	151	N		3+(100%)	0	3+(100%)
		T	DCIS	2+(100%)	NA	2+(100%)
			IDC	2+(70%)	0	2+(100%)
9.	086	N		2+(100%)	0	3+(100%)
		T	N	2+(100%)	0	1+(100%)
			DCIS	2+(100%)	2+(30%)	2+(100%)
			IDC	2+(100%)	2+(100%)	2+(100%)
10.	HN01		N	NA	0	NA
			DCIS	NA	0	NA
			IDC	NA	NA	NA
11.	HN02		N	3+(100%)	NA	2+(100%)
			DCIS	3+(100%)	NA	2+(100%)
			IDC	3+(100%)	NA	2+(100%)
12.	HN03		N	2+(50%)	NA	1+(100%)
			DCIS	3+(100%)	NA	1+(100%)
			IDC	3+(100%)	NA	1+(100%)
13.	HN11		N	NA	NA	NA
			DCIS	1+(100%)	NA	NA
			IDC	1+(100%)	NA	NA
14.	HN13		N	3+(100%)	1+(50%)	NA
			DCIS	3+(100%)	0	NA
			IDC	NA	NA	NA
15.	HN19		N	2+(100%)	0	NA
			DCIS	2+(100%)	0	NA
			IDC	2+(100%)	0	NA
16.	HN21		N	1+(50%)	0	NA
			DCIS	1+(100%)	1+(100%)	NA
			IDC	1+(50%)	1+(100%)	NA
17.	HN22		N	1+(100%)	0	1+(100%)
			DCIS	0	0	1+(100%)
			IDC	0	0	1+(100%)
18.	HN24		N	1+(100%)	1+(100%)	2+(100%)
			DCIS	2+(100%)	1+(100%)	2+(100%)
			IDC	2+(60%)	1+(100%)	2+(100%)
19.	HN29		N	1+(100%)	NA	2+(100%)
			DCIS	1+(100%)	NA	2+(100%)
			IDC	1+(100%)	NA	1+(100%)
20.	HN30		N	0	1+(30%)	3+(100%)
			DCIS	1+(100%)	2+(50%)	2+(100%)
			IDC	1+(100%)	2+(100%)	2+(100%)
21.	HN31		N	NA	0	3+(100%)
			DCIS	NA	NA	NA
			IDC	1+(70%)	0	2+(100%)
22.	HN33		N	1+(100%)	0	NA
			DCIS	2+(100%)	0	NA
			IDC	2+(100%)	1+(100%)	NA
23.	HN37		N	1+(100%)	1+(70%)	3+(100%)
			DCIS	2+(100%)	2+(100%)	NA
			IDC	2+(100%)	2+(60%)	2+(100%)
24.	HN38		N	2+(60%)	2+(30%)	3+(100%)
			DCIS	1+(100%)	2+(100%)	NA
			IDC	1+(100%)	2+(80%)	3+(100%)
25.	HN40		N	0	1+(100%)	3+(50%)
			DCIS	1+(100%)	1+(100%)	3+(100%)
			IDC	1+(100%)	1+(100%)	2+(90%)
26.	HN41		N	NA	1+(20%)	1+(100%)
			DCIS	NA	1+(40%)	NA
			IDC	NA	1+(40%)	2+(30%)
